# Supplementary material for: catena-Poly[[bis­(2,4-dichloro­benzoato)bis­(methanol-κO)cobalt(II)]-μ-4,4′-bipyridine-κ2 N:N′]
Source: Acta Crystallogr Sect E Struct Rep Online. 2011 Nov 9;67(Pt 12):m1705. doi: 10.1107/S1600536811046149 (PMC3238628; doi:10.1107/S1600536811046149)
Supplement: Supplementary file 1 [file e-67-m1705-sup1.cif]

##############################################################################
#                                                                            #
# This CIF contains the data in a paper accepted for publication in          #
# Acta Crystallographica Section E. It conforms to the requirements of       #
# Notes for Authors for Acta Crystallographica Section E, and has been       #
# peer reviewed under the auspices of the IUCr Commission on Journals.       #
#                                                                            #
# Full details of the Crystallographic Information File format               #
# are given in the paper "The Crystallographic Information File (CIF):       #
# a New Standard Archive File for Crystallography" by S. R. Hall, F. H.      #
# Allen and I. D. Brown [Acta Cryst. (1991), A47, 655-685].                  #
#                                                                            #
# The current version of the core CIF dictionary is obtainable from          #
# ftp://ftp.iucr.org/pub/cif_core.dic.                                       #
#                                                                            #
# Software is freely available for graphical display of the structure(s)     #
# in this CIF. For information consult the CIF software page                 #
# http://www.iucr.org/resources/cif/software.                                #
#                                                                            #
# This file may be used for bona fide research purposes within the           #
# scientific community so long as proper attribution is given to the journal # 
# article from which it was obtained.                                        #
#                                                                            #
##############################################################################
data_I
_audit_creation_method     SHELXTL
_chemical_name_systematic
;
<i>catena</i>-Poly[[bis(2,4-dichlorobenzoato)bis(methanol-
\k<i>O</i>)cobalt(II)]-\m-4,4'-bipyridine-\k^2^<i>N</i>:<i>N</i>']
;
_chemical_name_common     ?
_chemical_formula_moiety     'C26 H22 Cl4 Co N2 O6'
_chemical_formula_sum     'C26 H22 Cl4 Co N2 O6'
_chemical_formula_iupac     '[Co (C7 H3 Cl2 O2)2 (C10 H8 N2) (C H4 O)2]'
_chemical_formula_weight     659.19
_chemical_melting_point     ?
_symmetry_cell_setting     monoclinic
_symmetry_space_group_name_H-M     'C 2/c'
_symmetry_space_group_name_Hall     '-C 2yc'
loop_
    _symmetry_equiv_pos_as_xyz
    'x, y, z'
    '-x, y, -z+1/2'
    'x+1/2, y+1/2, z'
    '-x+1/2, y+1/2, -z+1/2'
    '-x, -y, -z'
    'x, -y, z-1/2'
    '-x+1/2, -y+1/2, -z'
    'x+1/2, -y+1/2, z-1/2'
_cell_length_a     20.8405(16)
_cell_length_b     11.4228(9)
_cell_length_c     15.0728(12)
_cell_angle_alpha     90.00
_cell_angle_beta     127.4790(10)
_cell_angle_gamma     90.00
_cell_volume     2847.5(4)
_cell_formula_units_Z     4
_cell_measurement_reflns_used     2248
_cell_measurement_theta_min     2.25
_cell_measurement_theta_max     25.16
_cell_measurement_temperature     288(2)
_exptl_crystal_description     'plate'
_exptl_crystal_colour     'orange'
_exptl_crystal_size_max     0.10
_exptl_crystal_size_mid     0.08
_exptl_crystal_size_min     0.03
_exptl_crystal_density_diffrn     1.538
_exptl_crystal_density_meas     ?
_exptl_crystal_density_method     'not measured'
_exptl_crystal_F_000     1340
_exptl_absorpt_coefficient_mu     1.021
_exptl_absorpt_correction_type     multi-scan
_exptl_absorpt_process_details     '(SADABS; Bruker, 1997)'
_exptl_absorpt_correction_T_min     0.907
_exptl_absorpt_correction_T_max     0.970
_exptl_special_details     ?
_diffrn_ambient_temperature     288(2)
_diffrn_radiation_type     MoK\a
_diffrn_radiation_wavelength     0.71073
_diffrn_radiation_source     'fine-focus sealed tube'
_diffrn_radiation_monochromator     graphite
_diffrn_measurement_device_type     'Bruker SMART CCD'
_diffrn_measurement_method     '\f and \w scans'
_diffrn_detector_area_resol_mean     ?
_diffrn_reflns_number     7806
_diffrn_reflns_av_R_equivalents     0.0258
_diffrn_reflns_av_sigmaI/netI     0.0322
_diffrn_reflns_theta_min     2.17
_diffrn_reflns_theta_max     26.00
_diffrn_reflns_theta_full     26.00
_diffrn_measured_fraction_theta_max     0.997
_diffrn_measured_fraction_theta_full     0.997
_diffrn_reflns_limit_h_min     -25
_diffrn_reflns_limit_h_max     18
_diffrn_reflns_limit_k_min     -11
_diffrn_reflns_limit_k_max     14
_diffrn_reflns_limit_l_min     -18
_diffrn_reflns_limit_l_max     18
_diffrn_standards_number     0
_diffrn_standards_interval_count     .
_diffrn_standards_interval_time     .
_diffrn_standards_decay_%     ?
_refine_special_details
;
Refinement of <i>F</i>^2^ against ALL reflections. The weighted <i>R</i>-factor
<i>wR</i> and goodness of fit <i>S</i> are based on <i>F</i>^2^, conventional
<i>R</i>-factors <i>R</i> are based on <i>F</i>, with <i>F</i> set to zero for
negative <i>F</i>^2^. The threshold expression of <i>F</i>^2^ >
\s(<i>F</i>^2^) is used only for calculating <i>R</i>-factors(gt) <i>etc</i>.
and is not relevant to the choice of reflections for refinement.
<i>R</i>-factors based on <i>F</i>^2^ are statistically about twice as large
as those based on <i>F</i>, and <i>R</i>- factors based on ALL data will be
even larger.
;
_reflns_number_total     2801
_reflns_number_gt     2178
_reflns_threshold_expression     I>2\s(I)
_refine_ls_structure_factor_coef     Fsqd
_refine_ls_matrix_type     full
_refine_ls_R_factor_all     0.0484
_refine_ls_R_factor_gt     0.0350
_refine_ls_wR_factor_gt     0.0859
_refine_ls_wR_factor_ref     0.0921
_refine_ls_goodness_of_fit_ref     1.058
_refine_ls_restrained_S_all     1.058
_refine_ls_number_reflns     2801
_refine_ls_number_parameters     184
_refine_ls_number_restraints     0
_refine_ls_hydrogen_treatment     mixed
_refine_ls_weighting_scheme     calc
_refine_ls_weighting_details
         'calc w=1/[\s^2^(Fo^2^)+(0.0539P)^2^+0.1950P] where P=(Fo^2^+2Fc^2^)/3'
_atom_sites_solution_hydrogens     geom
_atom_sites_solution_primary     direct
_atom_sites_solution_secondary     difmap
_refine_ls_shift/su_max     0.000
_refine_ls_shift/su_mean     0.000
_refine_diff_density_max     0.459
_refine_diff_density_min     -0.450
_refine_ls_extinction_method     none
_refine_ls_extinction_coef     ?
loop_
    _atom_type_symbol
    _atom_type_description
    _atom_type_scat_dispersion_real
    _atom_type_scat_dispersion_imag
    _atom_type_scat_source
    'C' 'C' 0.0033 0.0016
                         'International Tables Vol C Tables 4.2.6.8 and 6.1.1.4'
    'H' 'H' 0.0000 0.0000
                         'International Tables Vol C Tables 4.2.6.8 and 6.1.1.4'
    'N' 'N' 0.0061 0.0033
                         'International Tables Vol C Tables 4.2.6.8 and 6.1.1.4'
    'O' 'O' 0.0106 0.0060
                         'International Tables Vol C Tables 4.2.6.8 and 6.1.1.4'
    'Cl' 'Cl' 0.1484 0.1585
                         'International Tables Vol C Tables 4.2.6.8 and 6.1.1.4'
    'Co' 'Co' 0.3494 0.9721
                         'International Tables Vol C Tables 4.2.6.8 and 6.1.1.4'
_computing_data_collection     'SMART (Bruker, 1997)'
_computing_cell_refinement     'SAINT (Bruker, 1997)'
_computing_data_reduction     'SAINT (Bruker, 1997)'
_computing_structure_solution     'SHELXS97 (Sheldrick, 2008)'
_computing_structure_refinement     'SHELXL97 (Sheldrick, 2008)'
_computing_molecular_graphics     'SHELXTL (Sheldrick, 2008)'
_computing_publication_material     'SHELXTL (Sheldrick, 2008)'
loop_
    _atom_site_type_symbol
    _atom_site_label
    _atom_site_fract_x
    _atom_site_fract_y
    _atom_site_fract_z
    _atom_site_U_iso_or_equiv
    _atom_site_adp_type
    _atom_site_calc_flag
    _atom_site_refinement_flags
    _atom_site_occupancy
    _atom_site_symmetry_multiplicity
    _atom_site_disorder_assembly
    _atom_site_disorder_group
    Co Co1 0.0000 0.25358(3) 0.2500 0.03212(14) Uani d S 1 2 . .
    Cl Cl1 0.14268(5) 0.07781(6) 0.63891(6) 0.0674(2) Uani d . 1 1 . .
    Cl Cl2 0.27648(5) 0.39785(8) 0.96582(5) 0.0778(3) Uani d . 1 1 . .
    N N11 0.0000 0.06476(19) 0.2500 0.0357(6) Uani d S 1 2 . .
    N N12 0.0000 0.44441(19) 0.2500 0.0348(5) Uani d S 1 2 . .
    O O1 0.06270(9) 0.25755(11) 0.42246(12) 0.0390(4) Uani d . 1 1 . .
    O O2 -0.03520(12) 0.28061(19) 0.44020(14) 0.0718(6) Uani d . 1 1 . .
    O O3 0.11240(11) 0.25907(14) 0.27604(15) 0.0460(4) Uani d . 1 1 . .
    H H3O 0.1016(17) 0.262(2) 0.222(2) 0.051(9) Uiso d . 1 1 . .
    C C1 0.03654(15) 0.27797(18) 0.47722(18) 0.0402(5) Uani d . 1 1 . .
    C C2 0.09941(13) 0.30634(19) 0.60010(16) 0.0371(5) Uani d . 1 1 . .
    C C3 0.14937(15) 0.2225(2) 0.67935(19) 0.0435(5) Uani d . 1 1 . .
    C C4 0.20443(15) 0.2499(2) 0.79167(19) 0.0510(6) Uani d . 1 1 . .
    H H4 0.2371 0.1923 0.8439 0.061 Uiso calc R 1 1 . .
    C C5 0.20962(14) 0.3633(2) 0.82401(18) 0.0484(6) Uani d . 1 1 . .
    C C6 0.16244(15) 0.4504(2) 0.74806(19) 0.0485(6) Uani d . 1 1 . .
    H H6 0.1674 0.5274 0.7714 0.058 Uiso calc R 1 1 . .
    C C7 0.10782(15) 0.42101(19) 0.63699(18) 0.0444(5) Uani d . 1 1 . .
    H H7 0.0757 0.4793 0.5852 0.053 Uiso calc R 1 1 . .
    C C11 0.01623(14) 0.00268(18) 0.33700(17) 0.0405(5) Uani d . 1 1 . .
    H H11 0.0275 0.0434 0.3985 0.049 Uiso calc R 1 1 . .
    C C12 0.01723(14) -0.11759(17) 0.34075(17) 0.0376(5) Uani d . 1 1 . .
    H H12 0.0293 -0.1563 0.4036 0.045 Uiso calc R 1 1 . .
    C C13 0.0000 -0.1806(2) 0.2500 0.0310(6) Uani d S 1 2 . .
    C C14 0.0000 0.6896(2) 0.2500 0.0315(6) Uani d S 1 2 . .
    C C15 0.05524(13) 0.62607(17) 0.34646(17) 0.0373(5) Uani d . 1 1 . .
    H H15 0.0929 0.6646 0.4135 0.045 Uiso calc R 1 1 . .
    C C16 0.05389(14) 0.50533(17) 0.34212(17) 0.0371(5) Uani d . 1 1 . .
    H H16 0.0926 0.4643 0.4069 0.045 Uiso calc R 1 1 . .
    C C31 0.17939(16) 0.1836(3) 0.3450(2) 0.0693(8) Uani d . 1 1 . .
    H H31A 0.1901 0.1756 0.4163 0.104 Uiso calc R 1 1 . .
    H H31B 0.2260 0.2159 0.3553 0.104 Uiso calc R 1 1 . .
    H H31C 0.1675 0.1081 0.3101 0.104 Uiso calc R 1 1 . .
loop_
    _atom_site_aniso_label
    _atom_site_aniso_U_11
    _atom_site_aniso_U_22
    _atom_site_aniso_U_33
    _atom_site_aniso_U_12
    _atom_site_aniso_U_13
    _atom_site_aniso_U_23
    Co1 0.0505(3) 0.0178(2) 0.0336(2) 0.000 0.0284(2) 0.000
    Cl1 0.0934(6) 0.0445(4) 0.0610(4) 0.0235(3) 0.0453(4) 0.0071(3)
    Cl2 0.0728(5) 0.0986(6) 0.0369(3) -0.0283(4) 0.0205(3) -0.0094(3)
    N11 0.0521(16) 0.0194(11) 0.0377(13) 0.000 0.0284(12) 0.000
    N12 0.0500(15) 0.0205(11) 0.0388(13) 0.000 0.0297(13) 0.000
    O1 0.0572(10) 0.0299(8) 0.0362(8) 0.0037(6) 0.0316(8) 0.0000(6)
    O2 0.0524(12) 0.1249(18) 0.0406(9) -0.0081(11) 0.0295(9) -0.0142(10)
    O3 0.0547(11) 0.0452(10) 0.0403(9) 0.0037(7) 0.0300(9) 0.0038(8)
    C1 0.0570(15) 0.0313(11) 0.0366(11) 0.0005(10) 0.0307(11) 0.0008(9)
    C2 0.0437(13) 0.0391(12) 0.0339(11) 0.0010(9) 0.0264(10) 0.0003(9)
    C3 0.0518(14) 0.0432(13) 0.0419(12) 0.0055(10) 0.0318(12) 0.0015(10)
    C4 0.0486(14) 0.0614(17) 0.0392(12) 0.0100(12) 0.0248(12) 0.0124(11)
    C5 0.0432(13) 0.0651(17) 0.0337(11) -0.0109(12) 0.0218(11) -0.0053(11)
    C6 0.0557(15) 0.0466(14) 0.0466(13) -0.0100(11) 0.0328(13) -0.0094(11)
    C7 0.0527(14) 0.0390(13) 0.0375(11) 0.0002(10) 0.0254(11) 0.0000(10)
    C11 0.0641(15) 0.0230(10) 0.0391(11) -0.0017(10) 0.0339(11) -0.0033(8)
    C12 0.0562(14) 0.0230(10) 0.0380(11) -0.0015(9) 0.0310(11) 0.0021(8)
    C13 0.0333(16) 0.0207(14) 0.0385(15) 0.000 0.0216(14) 0.000
    C14 0.0419(17) 0.0203(14) 0.0406(15) 0.000 0.0294(14) 0.000
    C15 0.0468(13) 0.0254(10) 0.0363(11) -0.0033(9) 0.0235(11) -0.0022(8)
    C16 0.0470(13) 0.0236(10) 0.0385(11) 0.0027(9) 0.0249(11) 0.0041(9)
    C31 0.0593(18) 0.074(2) 0.0657(18) 0.0147(15) 0.0335(16) 0.0082(15)
_geom_special_details
;
All e.s.d.'s (except the e.s.d. in the dihedral angle between two l.s. planes)
are estimated using the full covariance matrix. The cell e.s.d.'s are taken
into account individually in the estimation of e.s.d.'s in distances, angles
and torsion angles; correlations between e.s.d.'s in cell parameters are only
used when they are defined by crystal symmetry. An approximate (isotropic)
treatment of cell e.s.d.'s is used for estimating e.s.d.'s involving l.s.
planes.
;
loop_
    _geom_bond_atom_site_label_1
    _geom_bond_atom_site_label_2
    _geom_bond_site_symmetry_2
    _geom_bond_distance
    _geom_bond_publ_flag
    Co1 O1 . 2.0816(14) ?
    Co1 O1 2 2.0816(14) ?
    Co1 O3 2 2.1274(18) ?
    Co1 O3 . 2.1275(18) ?
    Co1 N11 . 2.157(2) ?
    Co1 N12 . 2.180(2) ?
    Cl1 C3 . 1.738(2) ?
    Cl2 C5 . 1.744(2) ?
    N11 C11 . 1.341(2) ?
    N11 C11 2 1.341(2) ?
    N12 C16 2 1.333(2) ?
    N12 C16 . 1.333(2) ?
    O1 C1 . 1.257(3) ?
    O2 C1 . 1.238(3) ?
    O3 C31 . 1.417(3) ?
    O3 H3O . 0.70(3) ?
    C1 C2 . 1.516(3) ?
    C2 C3 . 1.384(3) ?
    C2 C7 . 1.392(3) ?
    C3 C4 . 1.384(3) ?
    C4 C5 . 1.366(3) ?
    C4 H4 . 0.9300 ?
    C5 C6 . 1.377(3) ?
    C6 C7 . 1.375(3) ?
    C6 H6 . 0.9300 ?
    C7 H7 . 0.9300 ?
    C11 C12 . 1.375(3) ?
    C11 H11 . 0.9300 ?
    C12 C13 . 1.386(2) ?
    C12 H12 . 0.9300 ?
    C13 C12 2 1.386(2) ?
    C13 C14 1_545 1.484(4) ?
    C14 C15 . 1.389(2) ?
    C14 C15 2 1.389(2) ?
    C14 C13 1_565 1.484(4) ?
    C15 C16 . 1.380(3) ?
    C15 H15 . 0.9300 ?
    C16 H16 . 0.9300 ?
    C31 H31A . 0.9600 ?
    C31 H31B . 0.9600 ?
    C31 H31C . 0.9600 ?
loop_
    _geom_angle_atom_site_label_1
    _geom_angle_atom_site_label_2
    _geom_angle_atom_site_label_3
    _geom_angle_site_symmetry_1
    _geom_angle_site_symmetry_3
    _geom_angle
    _geom_angle_publ_flag
    O1 Co1 O1 . 2 177.51(7) ?
    O1 Co1 O3 . 2 90.79(6) ?
    O1 Co1 O3 2 2 89.13(6) ?
    O1 Co1 O3 . . 89.13(6) ?
    O1 Co1 O3 2 . 90.79(6) ?
    O3 Co1 O3 2 . 176.63(9) ?
    O1 Co1 N11 . . 91.25(4) ?
    O1 Co1 N11 2 . 91.25(4) ?
    O3 Co1 N11 2 . 91.69(4) ?
    O3 Co1 N11 . . 91.69(4) ?
    O1 Co1 N12 . . 88.75(4) ?
    O1 Co1 N12 2 . 88.75(4) ?
    O3 Co1 N12 2 . 88.31(4) ?
    O3 Co1 N12 . . 88.31(4) ?
    N11 Co1 N12 . . 180.0 ?
    C11 N11 C11 . 2 116.1(2) ?
    C11 N11 Co1 . . 121.94(12) ?
    C11 N11 Co1 2 . 121.94(12) ?
    C16 N12 C16 2 . 117.0(2) ?
    C16 N12 Co1 2 . 121.47(12) ?
    C16 N12 Co1 . . 121.48(12) ?
    C1 O1 Co1 . . 129.08(15) ?
    C31 O3 Co1 . . 126.90(17) ?
    C31 O3 H3O . . 111(2) ?
    Co1 O3 H3O . . 104(2) ?
    O2 C1 O1 . . 126.6(2) ?
    O2 C1 C2 . . 117.03(19) ?
    O1 C1 C2 . . 116.4(2) ?
    C3 C2 C7 . . 117.4(2) ?
    C3 C2 C1 . . 122.9(2) ?
    C7 C2 C1 . . 119.63(19) ?
    C2 C3 C4 . . 121.9(2) ?
    C2 C3 Cl1 . . 119.86(18) ?
    C4 C3 Cl1 . . 118.28(18) ?
    C5 C4 C3 . . 118.5(2) ?
    C5 C4 H4 . . 120.7 ?
    C3 C4 H4 . . 120.7 ?
    C4 C5 C6 . . 121.8(2) ?
    C4 C5 Cl2 . . 118.86(19) ?
    C6 C5 Cl2 . . 119.32(19) ?
    C7 C6 C5 . . 118.7(2) ?
    C7 C6 H6 . . 120.7 ?
    C5 C6 H6 . . 120.7 ?
    C6 C7 C2 . . 121.7(2) ?
    C6 C7 H7 . . 119.2 ?
    C2 C7 H7 . . 119.2 ?
    N11 C11 C12 . . 123.88(19) ?
    N11 C11 H11 . . 118.1 ?
    C12 C11 H11 . . 118.1 ?
    C11 C12 C13 . . 119.34(19) ?
    C11 C12 H12 . . 120.3 ?
    C13 C12 H12 . . 120.3 ?
    C12 C13 C12 . 2 117.4(2) ?
    C12 C13 C14 . 1_545 121.28(12) ?
    C12 C13 C14 2 1_545 121.28(12) ?
    C15 C14 C15 . 2 117.0(2) ?
    C15 C14 C13 . 1_565 121.48(12) ?
    C15 C14 C13 2 1_565 121.48(12) ?
    C16 C15 C14 . . 119.49(19) ?
    C16 C15 H15 . . 120.3 ?
    C14 C15 H15 . . 120.3 ?
    N12 C16 C15 . . 123.4(2) ?
    N12 C16 H16 . . 118.3 ?
    C15 C16 H16 . . 118.3 ?
    O3 C31 H31A . . 109.5 ?
    O3 C31 H31B . . 109.5 ?
    H31A C31 H31B . . 109.5 ?
    O3 C31 H31C . . 109.5 ?
    H31A C31 H31C . . 109.5 ?
    H31B C31 H31C . . 109.5 ?
loop_
    _geom_torsion_atom_site_label_1
    _geom_torsion_atom_site_label_2
    _geom_torsion_atom_site_label_3
    _geom_torsion_atom_site_label_4
    _geom_torsion_site_symmetry_1
    _geom_torsion_site_symmetry_2
    _geom_torsion_site_symmetry_3
    _geom_torsion_site_symmetry_4
    _geom_torsion
    _geom_torsion_publ_flag
    O1 Co1 N11 C11 . . . . 16.24(13) ?
    O1 Co1 N11 C11 2 . . . -163.76(13) ?
    O3 Co1 N11 C11 2 . . . -74.59(13) ?
    O3 Co1 N11 C11 . . . . 105.41(13) ?
    O1 Co1 N11 C11 . . . 2 -163.75(13) ?
    O1 Co1 N11 C11 2 . . 2 16.24(13) ?
    O3 Co1 N11 C11 2 . . 2 105.41(13) ?
    O3 Co1 N11 C11 . . . 2 -74.58(13) ?
    O1 Co1 N12 C16 . . . 2 -158.24(11) ?
    O1 Co1 N12 C16 2 . . 2 21.76(11) ?
    O3 Co1 N12 C16 2 . . 2 -67.41(12) ?
    O3 Co1 N12 C16 . . . 2 112.59(12) ?
    O1 Co1 N12 C16 . . . . 21.76(11) ?
    O1 Co1 N12 C16 2 . . . -158.24(11) ?
    O3 Co1 N12 C16 2 . . . 112.59(12) ?
    O3 Co1 N12 C16 . . . . -67.41(12) ?
    O3 Co1 O1 C1 2 . . . -11.09(17) ?
    O3 Co1 O1 C1 . . . . 165.54(17) ?
    N11 Co1 O1 C1 . . . . -102.79(16) ?
    N12 Co1 O1 C1 . . . . 77.21(16) ?
    O1 Co1 O3 C31 . . . . 52.8(2) ?
    O1 Co1 O3 C31 2 . . . -129.7(2) ?
    N11 Co1 O3 C31 . . . . -38.4(2) ?
    N12 Co1 O3 C31 . . . . 141.6(2) ?
    Co1 O1 C1 O2 . . . . 13.4(3) ?
    Co1 O1 C1 C2 . . . . -164.25(13) ?
    O2 C1 C2 C3 . . . . 107.7(3) ?
    O1 C1 C2 C3 . . . . -74.4(3) ?
    O2 C1 C2 C7 . . . . -71.7(3) ?
    O1 C1 C2 C7 . . . . 106.2(2) ?
    C7 C2 C3 C4 . . . . 1.6(3) ?
    C1 C2 C3 C4 . . . . -177.7(2) ?
    C7 C2 C3 Cl1 . . . . -179.46(17) ?
    C1 C2 C3 Cl1 . . . . 1.2(3) ?
    C2 C3 C4 C5 . . . . -0.7(4) ?
    Cl1 C3 C4 C5 . . . . -179.63(19) ?
    C3 C4 C5 C6 . . . . -0.7(4) ?
    C3 C4 C5 Cl2 . . . . 177.98(18) ?
    C4 C5 C6 C7 . . . . 1.1(4) ?
    Cl2 C5 C6 C7 . . . . -177.58(18) ?
    C5 C6 C7 C2 . . . . -0.1(4) ?
    C3 C2 C7 C6 . . . . -1.2(3) ?
    C1 C2 C7 C6 . . . . 178.2(2) ?
    C11 N11 C11 C12 2 . . . 0.28(17) ?
    Co1 N11 C11 C12 . . . . -179.71(17) ?
    N11 C11 C12 C13 . . . . -0.6(3) ?
    C11 C12 C13 C12 . . . 2 0.27(16) ?
    C11 C12 C13 C14 . . . 1_545 -179.74(16) ?
    C15 C14 C15 C16 2 . . . 1.09(14) ?
    C13 C14 C15 C16 1_565 . . . -178.90(14) ?
    C16 N12 C16 C15 2 . . . 1.19(15) ?
    Co1 N12 C16 C15 . . . . -178.81(15) ?
    C14 C15 C16 N12 . . . . -2.4(3) ?
loop_
    _geom_hbond_atom_site_label_D
    _geom_hbond_atom_site_label_H
    _geom_hbond_atom_site_label_A
    _geom_hbond_site_symmetry_A
    _geom_hbond_distance_DH
    _geom_hbond_distance_HA
    _geom_hbond_distance_DA
    _geom_hbond_angle_DHA
    O3 H3O O2 2 0.70(3) 1.96(3) 2.625(2) 160(3)
data_global
_journal_date_recd_electronic     2011-10-27
_journal_date_accepted     2011-11-02
_journal_name_full     'Acta Crystallographica, Section E'
_journal_year     2011
_journal_volume     67
_journal_issue     12
_journal_page_first     m1705
_journal_page_last     m1705
_journal_paper_category     QM
_journal_coeditor_code     LH5365
_publ_contact_author_name     'Youngmee Kim'
_publ_contact_author_address
;
Deaprtment of Chemistry and Nano Science, Ewha Womans University,
Seoul 120-750, Republic of Korea
;
_publ_contact_author_email     ymeekim@ewha.ac.kr
_publ_contact_author_fax     '+82-2-3277-3419'
_publ_contact_author_phone     '+82-2-3277-4164'
_publ_section_title
;\
<i>catena</i>-Poly[[bis(2,4-dichlorobenzoato)bis(methanol-\k<i>O</i>)cobalt(II)\
]-\m-4,4'-bipyridine-\k^2^<i>N</i>:<i>N</i>']
;
loop_
    _publ_author_name
    _publ_author_footnote
    _publ_author_address
    'Hyun, Min Young' .
;
Department of Fine Chemistry
Seoul National University of Science and Technology
Seoul 139-743
Republic of Korea
;
    'Kim, Pan-Gi' .
;
Department of Forest & Environment Resources
Kyungpook National University
Sangju 742-711
Republic of Korea
;
    'Kim, Cheal' .
;
Department of Fine Chemistry
Seoul National University of Science and Technology
Seoul 139-743
Republic of Korea
;
    'Kim, Youngmee' .
;
Department of Chemistry and Nano Science
Ewha Womans University
Seoul 120-750
Republic of Korea
;
