# Supplementary material for: catena-Poly[[bis­(2,4-dichloro­benzoato)bis­(methanol-κO)cobalt(II)]-μ-4,4′-bipyridine-κ2 N:N′]
Source: Acta Crystallogr Sect E Struct Rep Online. 2011 Nov 9;67(Pt 12):m1705. doi: 10.1107/S1600536811046149 (PMC3238628; doi:10.1107/S1600536811046149)
Supplement: Supplementary file 2 [file e-67-m1705-Isup2.hkl]

# 
# h,k,l, Fc-squared, Fo-squared, sigma(Fo-squared) and status flag 
# 
data_I
_shelx_title ' yk500C2c in C2/c' 
_shelx_refln_list_code          4 
_shelx_F_calc_maximum      527.96 
_exptl_crystal_F_000      1340.00 
_reflns_d_resolution_high  0.8107 
 
loop_ 
 _symmetry_equiv_pos_as_xyz 
 'x, y, z' 
 '-x, y, -z+1/2' 
 'x+1/2, y+1/2, z' 
 '-x+1/2, y+1/2, -z+1/2' 
 '-x, -y, -z' 
 'x, -y, z-1/2' 
 '-x+1/2, -y+1/2, -z' 
 'x+1/2, -y+1/2, z-1/2' 
 
_cell_length_a    20.8405 
_cell_length_b    11.4228 
_cell_length_c    15.0728 
_cell_angle_alpha  90.000 
_cell_angle_beta  127.479 
_cell_angle_gamma  90.000 
 
_shelx_F_squared_multiplier     1.000 
 
loop_ 
 _refln_index_h 
 _refln_index_k 
 _refln_index_l 
 _refln_F_squared_calc 
 _refln_F_squared_meas 
 _refln_F_squared_sigma 
 _refln_observed_status 
   2   0   0    57235.56    37177.59    838.46 o 
   4   0   0    25722.54    28221.74    638.57 o 
   6   0   0    23922.35    25551.97    581.83 o 
   8   0   0    11881.51    12124.07    205.63 o 
  10   0   0     2607.43     2824.37     61.20 o 
  12   0   0       38.94       63.77     17.70 o 
  14   0   0     3301.74     3373.69    112.09 o 
  16   0   0       26.43      -25.52     32.14 o 
  20   0   0      583.98      517.72     64.43 o 
   1   1   0       11.64       -1.48      2.13 o 
   3   1   0     3413.52     3524.77     49.23 o 
   5   1   0    13922.26    14503.07    185.95 o 
   7   1   0     5824.65     6044.13     87.61 o 
   9   1   0     3786.98     3779.74     52.73 o 
  11   1   0     1328.38     1282.75     32.21 o 
  13   1   0     1597.70     1707.30     40.72 o 
  15   1   0        8.18       43.57     22.78 o 
  17   1   0       67.59       70.58     28.75 o 
  19   1   0      360.77      339.35     58.58 o 
   0   2   0    39630.99    38961.15   2172.35 o 
   2   2   0    15597.17    16982.82    193.32 o 
   4   2   0     5488.91     5469.35     66.76 o 
   6   2   0      490.51      459.00     15.05 o 
   8   2   0       32.27       32.29      8.62 o 
  10   2   0     5227.14     5253.78     57.01 o 
  12   2   0       57.71       77.12     17.00 o 
  14   2   0       18.96       12.53     18.79 o 
  16   2   0      222.67      260.20     32.21 o 
  18   2   0       89.79      114.64     33.98 o 
  20   2   0      203.34      155.61     60.43 o 
   1   3   0     2084.09     2115.31     26.03 o 
   3   3   0     8599.26     8860.76    105.02 o 
   5   3   0     2118.69     2368.15     34.51 o 
   7   3   0        0.84       -6.64      7.52 o 
   9   3   0      965.79     1031.40     20.55 o 
  11   3   0       10.14       14.78     11.77 o 
  13   3   0      402.65      458.36     25.56 o 
  15   3   0        0.11       -2.05     19.73 o 
  17   3   0       56.40       22.52     29.69 o 
  19   3   0        0.00       -6.70     36.14 o 
   0   4   0    22153.46    23206.22    534.63 o 
   2   4   0    49797.29    50642.13    512.12 o 
   4   4   0     1037.10      982.67     19.96 o 
   6   4   0     3289.64     3097.79     44.79 o 
   8   4   0     1102.60     1009.45     27.86 o 
  10   4   0      894.10      871.94     23.99 o 
  12   4   0      911.72      929.78     33.11 o 
  14   4   0        2.22       12.00     19.98 o 
  16   4   0      973.75     1101.59     51.37 o 
  18   4   0       47.63       22.42     37.02 o 
   1   5   0    11815.98    12494.35    148.78 o 
   3   5   0       12.93        1.17      6.11 o 
   5   5   0      227.91      232.51     19.42 o 
   7   5   0       74.02       93.99     11.74 o 
   9   5   0      594.29      506.62     19.14 o 
  11   5   0     2240.60     2261.93    109.76 o 
  13   5   0      466.02      438.94     30.83 o 
  15   5   0      167.09      158.20     26.22 o 
  17   5   0       12.13       19.84     35.11 o 
  19   5   0        5.91      -28.91     51.05 o 
   0   6   0    50516.80    51126.97    827.95 o 
   2   6   0      601.66      539.88     15.89 o 
   4   6   0       13.92        4.79      7.21 o 
   6   6   0     2110.95     2025.64     36.20 o 
   8   6   0     7203.97     6969.85     92.71 o 
  10   6   0      144.79      128.61     20.17 o 
  12   6   0      118.44      136.12     22.33 o 
  14   6   0     1269.78     1313.64     55.18 o 
  16   6   0       49.27       33.01     29.07 o 
  18   6   0      139.31      135.31     61.81 o 
   1   7   0      620.71      666.47     22.88 o 
   3   7   0     7360.14     6981.20    106.33 o 
   5   7   0      168.76      177.90     14.59 o 
   7   7   0        0.31       26.47     13.92 o 
   9   7   0      978.53      960.62     55.97 o 
  11   7   0     2277.40     2349.20     55.11 o 
  13   7   0      422.21      423.01     29.79 o 
  15   7   0      333.39      342.97     32.41 o 
  17   7   0        2.30      -26.94     35.72 o 
   0   8   0     5607.27     5937.32    270.31 o 
   2   8   0     5110.95     4694.71     78.16 o 
   4   8   0     8869.40     9066.33    136.27 o 
   6   8   0        7.64       20.11     14.63 o 
   8   8   0      443.97      436.09     22.83 o 
  10   8   0      481.51      535.42     30.52 o 
  12   8   0      151.50      151.20     29.04 o 
  14   8   0      463.89      449.40     47.20 o 
  16   8   0       74.02       82.14     40.03 o 
   1   9   0      889.87      808.79     29.39 o 
   3   9   0      685.73      677.55     27.92 o 
   5   9   0      873.65      927.15     64.54 o 
   7   9   0       43.18       12.46     16.30 o 
   9   9   0      312.93      394.67     61.06 o 
  11   9   0      115.64       98.24     24.74 o 
  13   9   0      376.63      325.77     32.81 o 
  15   9   0      181.68      135.63     41.06 o 
   0  10   0      662.88      677.17     53.51 o 
   2  10   0     1491.46     1563.77     43.15 o 
   4  10   0      347.52      378.05     25.79 o 
   6  10   0      858.97      837.91     33.96 o 
   8  10   0      517.84      532.77     31.87 o 
  10  10   0      887.50      948.57     39.56 o 
  12  10   0      208.46      193.48     30.85 o 
  14  10   0      292.36      315.24     45.47 o 
   1  11   0     1582.99     1443.97     55.39 o 
   3  11   0        3.92        4.40     24.61 o 
   5  11   0     1139.88      963.67     96.86 o 
   7  11   0      241.67      242.74     34.33 o 
   9  11   0        1.63       -5.45     31.37 o 
  11  11   0       21.78       30.24     35.12 o 
   0  12   0     3682.69     3546.05    131.16 o 
   2  12   0      840.77      874.46     46.42 o 
   4  12   0      130.13       82.98     33.06 o 
   6  12   0      641.12      632.77     36.24 o 
   8  12   0     1049.64     1122.21     89.10 o 
  10  12   0      150.51      124.45     45.67 o 
   1  13   0       12.64       -0.53     31.41 o 
   3  13   0      606.39      567.83     44.57 o 
   5  13   0       62.69       41.99     35.44 o 
   7  13   0      395.94      425.31     66.89 o 
   0  14   0       91.81       67.50     56.89 o 
   2  14   0      270.59      186.34     41.85 o 
 -21   1   1       71.15       71.81     56.58 o 
 -19   1   1       42.96       90.72     48.59 o 
 -17   1   1     2028.81     1885.68     63.96 o 
 -15   1   1       45.15       53.90     18.58 o 
 -13   1   1      281.52      316.86     29.85 o 
 -11   1   1      303.48      248.16     22.68 o 
  -9   1   1     1623.50     1521.21     26.00 o 
  -7   1   1      637.88      506.12     21.11 o 
  -5   1   1     5006.31     5474.27     66.56 o 
  -3   1   1    91612.43    67887.05   1429.42 o 
  -1   1   1     3547.59     3792.57     44.50 o 
   1   1   1      914.65     1060.22     14.92 o 
   3   1   1       29.17       27.94      6.21 o 
   5   1   1    11210.77    11378.71    149.25 o 
   7   1   1     1898.56     1929.71     63.04 o 
   9   1   1     2871.26     2800.16     86.41 o 
  11   1   1     5099.94     5350.09     81.57 o 
  13   1   1       10.13       -0.07     15.69 o 
  15   1   1      339.29      355.96     32.28 o 
  17   1   1      597.15      548.98     71.35 o 
  19   1   1        7.13       -6.92     51.05 o 
 -20   2   1       10.95       24.80     50.28 o 
 -18   2   1      180.08      204.40     34.13 o 
 -16   2   1      112.60      110.13     27.91 o 
 -14   2   1     1689.77     1718.96     43.14 o 
 -12   2   1      153.07      162.28     12.02 o 
 -10   2   1      150.96      162.77      9.88 o 
  -8   2   1      979.39     1028.46     17.95 o 
  -6   2   1    14803.73    14829.33    153.62 o 
  -4   2   1      347.19      391.58     10.68 o 
  -2   2   1     1941.57     1905.59     25.67 o 
   0   2   1     1825.38     1835.18     28.84 o 
   2   2   1     7056.80     7218.62     84.78 o 
   4   2   1      649.81      642.25     28.34 o 
   6   2   1       56.17       95.11      9.84 o 
   8   2   1    17637.15    18588.18    210.42 o 
  10   2   1     4222.00     4240.27     57.24 o 
  12   2   1       13.24       17.34     10.74 o 
  14   2   1      131.18       93.32     21.13 o 
  16   2   1      164.16      179.53     32.07 o 
  18   2   1      260.95      275.08     37.62 o 
 -19   3   1      686.29      732.82     49.85 o 
 -17   3   1      110.66       78.86     29.62 o 
 -15   3   1      396.30      337.57     48.25 o 
 -13   3   1       32.71       23.51     16.48 o 
 -11   3   1       27.25       18.33     12.75 o 
  -9   3   1       93.72      109.40      8.56 o 
  -7   3   1     7680.84     7236.57     79.10 o 
  -5   3   1    12042.70    12115.87    141.96 o 
  -3   3   1     2289.36     2308.66     32.46 o 
  -1   3   1    82285.25    72864.76   2487.83 o 
   1   3   1    19765.36    20367.06    231.99 o 
   3   3   1     3441.13     3617.56     46.20 o 
   5   3   1    18790.83    20243.98    267.56 o 
   7   3   1     6603.57     5964.08     87.88 o 
   9   3   1     1708.32     1527.77     30.68 o 
  11   3   1      219.11      193.46     16.14 o 
  13   3   1      318.61      382.84     38.19 o 
  15   3   1       51.46       45.83     22.44 o 
  17   3   1      642.25      683.05     46.35 o 
  19   3   1        5.15      -12.30     54.12 o 
 -20   4   1        0.05        8.49     38.57 o 
 -18   4   1       15.11      -20.34     33.03 o 
 -16   4   1      164.86      206.52     33.20 o 
 -14   4   1      426.97      429.17     26.28 o 
 -12   4   1       28.86       19.96     16.33 o 
 -10   4   1       58.60       90.55     12.89 o 
  -8   4   1     1209.38     1170.78     24.45 o 
  -6   4   1     5210.37     4899.11     64.02 o 
  -4   4   1     4630.49     4622.14     59.78 o 
  -2   4   1     3141.21     3280.30     40.48 o 
   0   4   1       11.26        1.82      8.23 o 
   2   4   1       23.47       14.28      6.09 o 
   4   4   1       88.15       67.76      6.65 o 
   6   4   1     1358.74     1267.30     25.56 o 
   8   4   1      954.07      923.00     29.83 o 
  10   4   1      140.10      131.77     15.04 o 
  12   4   1       29.58       35.71     22.57 o 
  14   4   1        9.39       -9.22     20.19 o 
  16   4   1      149.03      166.00     33.83 o 
  18   4   1      178.88      168.22     53.82 o 
 -19   5   1      442.62      373.50     44.73 o 
 -17   5   1     1203.79     1286.31     57.89 o 
 -15   5   1     1251.31     1302.47     49.19 o 
 -13   5   1        5.03        4.97     17.87 o 
 -11   5   1     3771.73     3643.77     68.09 o 
  -9   5   1    10910.02    11146.00    137.40 o 
  -7   5   1     2193.01     2192.22     36.08 o 
  -5   5   1     7995.96     8191.36    101.66 o 
  -3   5   1    74375.02    78346.84    789.97 o 
  -1   5   1    40548.53    44251.15    506.32 o 
   1   5   1     6453.73     6543.89     82.29 o 
   3   5   1    15288.21    16600.93    173.99 o 
   5   5   1     4213.15     3720.66     53.36 o 
   7   5   1      801.32      823.48     23.08 o 
   9   5   1     5049.36     5198.13     73.48 o 
  11   5   1     2238.98     2232.95     51.07 o 
  13   5   1     1933.06     1994.03    121.35 o 
  15   5   1      342.48      395.72     31.21 o 
  17   5   1      737.10      906.89     75.96 o 
 -18   6   1        9.83      -20.71     36.99 o 
 -16   6   1        1.22        5.50     24.12 o 
 -14   6   1      123.30      152.63     24.52 o 
 -12   6   1      326.80      324.28     25.91 o 
 -10   6   1     1445.21     1484.19     51.63 o 
  -8   6   1        5.18       11.02     13.04 o 
  -6   6   1      875.97      960.16     24.15 o 
  -4   6   1     1573.85     1519.13     24.06 o 
  -2   6   1        4.49        3.23      8.20 o 
   0   6   1     1381.99     1398.10     26.17 o 
   2   6   1        4.15        7.98      8.48 o 
   4   6   1     1842.25     1916.25     33.54 o 
   6   6   1        1.35       -1.44     11.31 o 
   8   6   1       24.25       21.63     13.71 o 
  10   6   1      348.68      330.90     24.11 o 
  12   6   1      779.64      775.76     35.73 o 
  14   6   1      377.73      386.02     31.00 o 
  16   6   1      144.45      130.58     50.66 o 
 -17   7   1      992.69     1122.92     95.46 o 
 -15   7   1       26.15       45.30     26.03 o 
 -13   7   1      573.34      603.80     32.55 o 
 -11   7   1       46.55       53.03     19.84 o 
  -9   7   1     4462.11     4561.85     89.37 o 
  -7   7   1     2819.07     2745.24     46.21 o 
  -5   7   1       36.90       36.09     12.10 o 
  -3   7   1    12039.70    12182.55    270.30 o 
  -1   7   1     1482.65     1392.48     28.01 o 
   1   7   1     9551.30     9100.43    114.25 o 
   3   7   1      423.93      439.74     20.44 o 
   5   7   1      834.86      764.30     23.45 o 
   7   7   1      684.63      669.81     23.84 o 
   9   7   1     2103.90     2075.67     42.73 o 
  11   7   1     2462.45     2480.86     57.79 o 
  13   7   1      586.01      549.43     32.41 o 
  15   7   1      370.59      366.15     51.59 o 
 -16   8   1      282.79      331.11     35.08 o 
 -14   8   1      262.48      224.97     29.49 o 
 -12   8   1       24.17      105.49     24.10 o 
 -10   8   1       65.35       27.52     21.75 o 
  -8   8   1      806.74      778.31     31.38 o 
  -6   8   1     5128.80     5015.26     72.61 o 
  -4   8   1       54.79       28.53     15.53 o 
  -2   8   1       68.44       62.55     15.87 o 
   0   8   1     3687.27     3837.62     57.12 o 
   2   8   1        8.69       20.03     18.66 o 
   4   8   1     1217.35     1110.40     50.43 o 
   6   8   1        2.45      -15.24     15.24 o 
   8   8   1     1181.02     1182.83     32.93 o 
  10   8   1     1295.91     1298.99     42.36 o 
  12   8   1        3.01        2.02     25.05 o 
  14   8   1       38.22       11.08     33.54 o 
 -15   9   1      137.53      136.27     31.06 o 
 -13   9   1      853.13      900.93     40.55 o 
 -11   9   1      376.34      404.17     33.07 o 
  -9   9   1     1853.12     1925.52     49.06 o 
  -7   9   1     5359.76     5409.44    110.30 o 
  -5   9   1     1551.71     1438.33     40.00 o 
  -3   9   1      119.92      218.64     64.07 o 
  -1   9   1     3512.94     3389.25     87.97 o 
   1   9   1     9495.51     9614.12    144.41 o 
   3   9   1     2020.71     1834.00     48.18 o 
   5   9   1      780.78      747.98     30.87 o 
   7   9   1     5055.88     4887.94     81.47 o 
   9   9   1     1870.52     1880.66     52.23 o 
  11   9   1     1241.18     1255.59     58.03 o 
  13   9   1      459.69      492.63     46.97 o 
 -14  10   1      157.29      124.90     32.01 o 
 -12  10   1      122.07       56.60     27.17 o 
 -10  10   1     1066.80     1239.29     67.55 o 
  -8  10   1      808.52      736.27     92.03 o 
  -6  10   1       19.51      -19.15     19.15 o 
  -4  10   1       56.48       49.28     19.59 o 
  -2  10   1     1317.30     1277.05     48.86 o 
   0  10   1       58.98       61.99     25.68 o 
   2  10   1        1.95       -3.54     17.34 o 
   4  10   1      489.97      494.57     27.92 o 
   6  10   1       41.42       66.54     21.53 o 
   8  10   1        8.00        4.20     22.34 o 
  10  10   1      240.14      210.54     36.10 o 
  12  10   1      253.76      264.65     59.66 o 
 -13  11   1       56.04       57.93     31.55 o 
 -11  11   1     1077.01     1123.23     45.93 o 
  -9  11   1     1292.50     1238.96    124.09 o 
  -7  11   1      915.87      948.89     47.13 o 
  -5  11   1     1658.49     1498.36     54.88 o 
  -3  11   1     7180.84     6665.55    137.03 o 
  -1  11   1     5724.88     5269.73    115.84 o 
   1  11   1     1267.18      986.33     86.57 o 
   3  11   1     2930.10     2851.88     77.74 o 
   5  11   1     1058.69     1025.84     54.31 o 
   7  11   1      533.29      527.40     60.35 o 
   9  11   1      291.33      275.71     40.77 o 
  11  11   1      878.59     1027.82    153.84 o 
 -10  12   1      100.97       49.80     37.06 o 
  -8  12   1      460.90      540.80     44.57 o 
  -6  12   1      143.99      158.65     34.67 o 
  -4  12   1       14.43       34.58     28.91 o 
  -2  12   1       33.61       33.89     46.05 o 
   0  12   1      712.53      655.97     44.51 o 
   2  12   1      297.64      253.96     34.60 o 
   4  12   1      331.19      267.41     36.20 o 
   6  12   1       31.67       18.98     26.26 o 
   8  12   1        4.77      -24.93     34.94 o 
  -7  13   1      414.98      533.40     69.35 o 
  -5  13   1      108.88      123.52     36.45 o 
  -3  13   1      373.70      349.55     41.26 o 
  -1  13   1      731.92      829.40     54.05 o 
   1  13   1      774.44      744.96     65.12 o 
   3  13   1       53.16       35.07     35.76 o 
   5  13   1       97.26       32.35     36.16 o 
  -2  14   1        0.91        4.95     37.83 o 
   0  14   1      517.37      496.73     53.82 o 
 -20   0   2     3065.85     2963.76    117.63 o 
 -16   0   2     3665.72     3326.33    111.32 o 
 -14   0   2      606.06      573.53     41.67 o 
 -12   0   2    16388.90    16006.05    269.25 o 
 -10   0   2     5781.93     6390.73    121.39 o 
  -8   0   2    23688.14    25375.84    412.53 o 
  -6   0   2   278739.34   140216.45  14798.50 o 
  -4   0   2    11319.91    12120.58    283.38 o 
  -2   0   2    10486.70    10420.58    116.40 o 
   0   0   2    63738.38    53786.82   3203.47 o 
   2   0   2    38542.29    39414.21    892.43 o 
   4   0   2     5278.07     5086.29    129.77 o 
   6   0   2     1874.50     2038.73     65.19 o 
   8   0   2     8560.62     8369.25    209.88 o 
  10   0   2    13740.29    13986.02    338.74 o 
  12   0   2     1807.96     1802.70     73.04 o 
  14   0   2     3313.35     3347.09    115.17 o 
  18   0   2       39.65       91.18     49.05 o 
 -21   1   2       24.07       21.07     53.66 o 
 -19   1   2        9.42       38.33     29.53 o 
 -17   1   2       12.89        3.10     23.56 o 
 -15   1   2       31.83       23.37     17.47 o 
 -13   1   2     2862.20     2859.84     45.79 o 
 -11   1   2     7502.89     7405.12     94.07 o 
  -9   1   2     2383.56     2305.65     34.66 o 
  -7   1   2     6728.99     6435.26     78.46 o 
  -5   1   2      603.75      645.09     23.46 o 
  -3   1   2    10006.29    10910.31    125.46 o 
  -1   1   2    13642.48    14129.61    163.24 o 
   1   1   2    10146.10    10993.56    125.08 o 
   3   1   2     4137.68     4103.45     59.00 o 
   5   1   2     3650.01     3472.88     53.23 o 
   7   1   2     3006.99     3059.55     91.95 o 
   9   1   2        0.53        5.34     11.73 o 
  11   1   2       41.32       72.44     15.75 o 
  13   1   2     3747.30     3741.61     78.24 o 
  15   1   2      124.23      147.76     28.21 o 
  17   1   2      123.35      110.50     33.18 o 
 -20   2   2      251.99      199.46     36.56 o 
 -18   2   2     1035.07     1126.33     64.96 o 
 -16   2   2     1073.70     1001.54     48.74 o 
 -14   2   2      553.76      582.18     25.45 o 
 -12   2   2      108.44      136.40     12.83 o 
 -10   2   2    11585.04    11700.44    141.23 o 
  -8   2   2     5148.35     5092.63     57.21 o 
  -6   2   2       10.99       -1.41      4.43 o 
  -4   2   2     2138.95     2267.34     27.02 o 
  -2   2   2       48.84       46.30      6.34 o 
   0   2   2     2708.19     2459.92     32.36 o 
   2   2   2    13965.99    14411.74    165.67 o 
   4   2   2     7607.70     8041.10    111.48 o 
   6   2   2     2472.63     2322.20     52.71 o 
   8   2   2    11680.60    11776.34    138.76 o 
  10   2   2     5669.61     5838.33     77.30 o 
  12   2   2     1626.81     1613.84     31.71 o 
  14   2   2     1546.96     1487.67     44.01 o 
  16   2   2      300.17      328.36     37.34 o 
  18   2   2       55.47       25.37     48.90 o 
 -21   3   2        0.92       16.65     36.40 o 
 -19   3   2       47.30       72.26     38.36 o 
 -17   3   2        0.00        1.97     36.21 o 
 -15   3   2     1233.26     1264.48     37.93 o 
 -13   3   2      183.75      244.93     21.42 o 
 -11   3   2       12.92        6.69      8.34 o 
  -9   3   2     3419.39     3563.18     49.40 o 
  -7   3   2     1529.94     1459.44     24.58 o 
  -5   3   2      831.42      752.60     18.62 o 
  -3   3   2     1947.35     1833.94     27.06 o 
  -1   3   2     3024.86     3050.68     46.87 o 
   1   3   2      736.67      805.45     15.99 o 
   3   3   2      577.41      690.64     21.44 o 
   5   3   2       55.35       80.76     10.64 o 
   7   3   2      554.09      556.83     20.18 o 
   9   3   2     1568.02     1602.59     37.17 o 
  11   3   2       33.70       24.63     14.67 o 
  13   3   2      329.31      289.15     25.27 o 
  15   3   2       14.65        5.15     31.22 o 
  17   3   2        0.34      -25.99     47.20 o 
 -20   4   2      237.87      195.26     40.26 o 
 -18   4   2     1101.48     1097.97     54.41 o 
 -16   4   2      111.99      122.31     29.04 o 
 -14   4   2     1477.89     1527.21     42.88 o 
 -12   4   2      119.76      141.37     18.06 o 
 -10   4   2     8643.30     8663.87    108.31 o 
  -8   4   2     7298.87     7090.17     89.09 o 
  -6   4   2     3501.45     3472.68     47.64 o 
  -4   4   2     4495.92     4088.81     53.80 o 
  -2   4   2      700.92      533.95     19.66 o 
   0   4   2    19745.42    18989.39    254.69 o 
   2   4   2     4753.11     4877.74     61.79 o 
   4   4   2     2387.12     2156.00     34.35 o 
   6   4   2     1612.84     1782.46     36.62 o 
   8   4   2     7306.22     7266.49    204.26 o 
  10   4   2     3122.30     3293.87     61.54 o 
  12   4   2     1108.73     1162.81     63.98 o 
  14   4   2     1019.31     1062.64     51.10 o 
  16   4   2      120.22       93.79     51.05 o 
 -19   5   2       69.80       92.91     37.23 o 
 -17   5   2       74.41       99.70     49.20 o 
 -15   5   2       26.53       12.08     20.28 o 
 -13   5   2        0.65       16.70     18.28 o 
 -11   5   2     1299.24     1378.27     37.94 o 
  -9   5   2     1036.27      865.42     22.77 o 
  -7   5   2     2531.46     2508.38     39.44 o 
  -5   5   2      409.61      435.05     31.34 o 
  -3   5   2     1422.59     1414.99     22.20 o 
  -1   5   2    12473.98    13340.27    183.47 o 
   1   5   2     2170.89     1794.68     45.02 o 
   3   5   2        1.31       -7.83      7.83 o 
   5   5   2     2450.62     2411.72     44.73 o 
   7   5   2     2892.66     2909.68     47.50 o 
   9   5   2       12.45       27.30     18.80 o 
  11   5   2      603.38      600.98     29.14 o 
  13   5   2       21.29       17.02     24.20 o 
  15   5   2      532.13      618.12     46.57 o 
  17   5   2        0.94       -4.77     55.66 o 
 -20   6   2      419.09      570.78     55.76 o 
 -18   6   2      143.47      179.81     40.15 o 
 -16   6   2      352.87      414.29     78.80 o 
 -14   6   2       70.79       41.43     20.99 o 
 -12   6   2     3121.18     3235.17    108.11 o 
 -10   6   2     1458.24     1497.31     39.62 o 
  -8   6   2      791.46      797.80     34.51 o 
  -6   6   2    11128.70    10835.78    132.97 o 
  -4   6   2      820.19      759.24     21.95 o 
  -2   6   2      347.89      497.40     27.76 o 
   0   6   2     2735.90     2767.83     42.19 o 
   2   6   2    15086.57    14841.15    178.37 o 
   4   6   2     2329.72     2476.83     59.97 o 
   6   6   2     2381.17     2209.98     40.35 o 
   8   6   2     6369.19     6509.42     90.10 o 
  10   6   2     5083.47     4913.44     74.60 o 
  12   6   2       58.68       62.66     38.52 o 
  14   6   2      385.83      371.33     56.89 o 
  16   6   2      156.77      148.77     40.69 o 
 -19   7   2       11.95       60.99     52.43 o 
 -17   7   2     1212.03     1265.60     64.14 o 
 -15   7   2      518.97      469.89     45.37 o 
 -13   7   2      195.46      189.53     23.77 o 
 -11   7   2      130.03      179.37     21.64 o 
  -9   7   2     8157.42     8208.09    107.67 o 
  -7   7   2      604.42      732.90     22.59 o 
  -5   7   2     3172.11     3109.57     48.94 o 
  -3   7   2       60.92       56.52     10.81 o 
  -1   7   2       48.37       43.37     10.42 o 
   1   7   2     1519.59     1462.57     29.83 o 
   3   7   2       11.66        0.61     14.07 o 
   5   7   2     2635.52     2768.71     46.98 o 
   7   7   2      216.00      199.51     18.33 o 
   9   7   2      302.12      308.62     21.92 o 
  11   7   2      797.24      869.26     46.22 o 
  13   7   2      143.44       78.25     37.44 o 
  15   7   2      414.00      440.09     45.26 o 
 -18   8   2        9.50      -40.11     40.11 o 
 -16   8   2      260.31      292.64     43.74 o 
 -14   8   2      132.23       89.74     27.74 o 
 -12   8   2       14.71       20.47     19.36 o 
 -10   8   2     3284.02     3209.52     98.55 o 
  -8   8   2     2242.71     2285.62     43.86 o 
  -6   8   2      305.74      343.91     20.98 o 
  -4   8   2     5728.38     5658.70     91.30 o 
  -2   8   2    14452.80    15006.69    182.67 o 
   0   8   2     1367.77     1306.66     30.05 o 
   2   8   2     1309.75     1134.48     34.34 o 
   4   8   2      490.48      524.38     26.00 o 
   6   8   2       69.30       80.72     16.61 o 
   8   8   2      199.95      200.04     19.89 o 
  10   8   2       13.76      -12.44     26.09 o 
  12   8   2       86.46      111.13     34.03 o 
  14   8   2       71.99       85.91     37.37 o 
 -17   9   2       18.64       -3.12     30.52 o 
 -15   9   2        1.45      -16.54     26.24 o 
 -13   9   2       83.32       27.47     25.68 o 
 -11   9   2      572.94      508.89     31.51 o 
  -9   9   2      129.60      117.36     21.64 o 
  -7   9   2       67.94       29.86     16.48 o 
  -5   9   2      189.61      243.74     21.39 o 
  -3   9   2        9.37       20.32     17.45 o 
  -1   9   2       79.54       90.50     24.58 o 
   1   9   2      514.43      486.94     25.18 o 
   3   9   2       91.18       81.98     19.64 o 
   5   9   2       86.69       58.75     20.33 o 
   7   9   2      515.23      526.60     26.23 o 
   9   9   2     1508.87     1676.56     66.04 o 
  11   9   2      246.83      278.44     48.90 o 
  13   9   2      236.95      216.30     41.27 o 
 -14  10   2      518.34      559.61     36.68 o 
 -12  10   2       60.73       37.60     25.61 o 
 -10  10   2     1201.12     1236.91     59.28 o 
  -8  10   2      693.31      724.28    100.10 o 
  -6  10   2      803.45      899.64     38.93 o 
  -4  10   2      934.85     1035.40     62.71 o 
  -2  10   2     1253.86     1354.86     50.45 o 
   0  10   2     3943.26     4064.59     94.64 o 
   2  10   2       24.79       14.54     19.14 o 
   4  10   2     1890.28     1826.07     49.44 o 
   6  10   2      917.00      952.66     51.09 o 
   8  10   2     2247.33     2185.60    137.00 o 
  10  10   2     1109.66     1208.11     59.29 o 
  12  10   2      369.09      257.70     44.59 o 
 -13  11   2      160.48      165.59     33.04 o 
 -11  11   2     1244.91     1143.07     45.74 o 
  -9  11   2        0.11      -14.71     30.02 o 
  -7  11   2      279.58      284.84     47.51 o 
  -5  11   2      451.94      413.85     28.78 o 
  -3  11   2       99.61       76.45     45.59 o 
  -1  11   2      186.12      238.65     30.66 o 
   1  11   2       75.53       76.52     32.29 o 
   3  11   2      147.42      155.56     24.44 o 
   5  11   2        2.24       10.70     23.72 o 
   7  11   2      458.93      488.28     42.45 o 
   9  11   2      350.27      398.66     59.43 o 
 -12  12   2      268.14      270.42     41.64 o 
 -10  12   2      531.36      545.43     47.18 o 
  -8  12   2      370.88      332.86     38.46 o 
  -6  12   2     2033.48     2036.11     97.18 o 
  -4  12   2     1585.96     1553.31     61.27 o 
  -2  12   2      432.07      449.67     70.35 o 
   0  12   2     1372.41     1426.98     66.43 o 
   2  12   2     1944.60     1790.19     67.31 o 
   4  12   2      151.30      182.55     36.52 o 
   6  12   2      142.12      135.71     28.95 o 
   8  12   2      886.49      903.48     78.65 o 
  -9  13   2      548.78      526.33     67.50 o 
  -7  13   2       17.17        2.46     49.36 o 
  -5  13   2      252.43      204.33     37.11 o 
  -3  13   2      386.43      512.84     43.22 o 
  -1  13   2      281.41      278.73     40.31 o 
   1  13   2      460.35      391.96     45.82 o 
   3  13   2       57.07       64.25     37.56 o 
   5  13   2       36.13        7.41     37.36 o 
  -2  14   2     1606.54     1375.61     79.80 o 
 -21   1   3       83.75      133.00     55.20 o 
 -19   1   3      406.19      446.39     38.21 o 
 -17   1   3      234.31      314.49     95.72 o 
 -15   1   3      601.57      641.12     31.99 o 
 -13   1   3     1355.07     1482.61     29.55 o 
 -11   1   3     6560.28     6729.89     98.47 o 
  -9   1   3    26577.90    27792.01    277.99 o 
  -7   1   3    10444.94    10688.54    132.53 o 
  -5   1   3    53805.30    54416.32    612.85 o 
  -3   1   3     1477.81     1493.22     19.30 o 
  -1   1   3    24194.55    23815.80    274.03 o 
   1   1   3     3157.53     3578.38     46.02 o 
   3   1   3      348.84      287.04     13.60 o 
   5   1   3      987.93     1023.47     47.29 o 
   7   1   3    16309.49    16455.55    219.02 o 
   9   1   3     2169.25     2057.93     43.29 o 
  11   1   3     3515.23     3575.53     79.78 o 
  13   1   3       34.01        8.96     23.15 o 
  15   1   3       24.14       31.37     38.59 o 
 -22   2   3       52.85      -27.83     52.13 o 
 -20   2   3        1.44        8.66     32.22 o 
 -18   2   3      659.39      636.31     39.72 o 
 -16   2   3       28.38        7.63     53.97 o 
 -14   2   3       11.25        2.66     12.23 o 
 -12   2   3     6883.60     6973.53    120.20 o 
 -10   2   3      986.05      973.75     21.04 o 
  -8   2   3      148.11      163.57     14.12 o 
  -6   2   3    26111.31    27166.28    276.55 o 
  -4   2   3    27371.27    28778.31    292.12 o 
  -2   2   3    32216.85    33063.43    373.00 o 
   0   2   3      701.64      742.57     14.57 o 
   2   2   3     4528.27     4850.62     60.83 o 
   4   2   3     3355.74     3649.32     57.03 o 
   6   2   3       22.55       19.02      9.15 o 
   8   2   3        8.36      -11.11     11.11 o 
  10   2   3     1980.52     1937.45     66.56 o 
  12   2   3     2138.58     2431.98     50.29 o 
  14   2   3        3.07       36.80     57.58 o 
  16   2   3        2.16        9.23     43.67 o 
 -21   3   3      140.06       78.02     36.31 o 
 -19   3   3      271.76      275.60     34.75 o 
 -17   3   3     1379.60     1407.05     56.05 o 
 -15   3   3      862.49      835.42     60.86 o 
 -13   3   3     3811.36     3799.21     67.27 o 
 -11   3   3     4050.42     3984.94     55.69 o 
  -9   3   3     8630.41     8598.20     92.98 o 
  -7   3   3     4817.40     5139.94     64.83 o 
  -5   3   3     3348.74     3286.96     38.58 o 
  -3   3   3     1030.11      884.34     19.02 o 
  -1   3   3    19106.07    20683.53    276.66 o 
   1   3   3     4315.92     3860.89     49.86 o 
   3   3   3     1484.28     1809.90     28.91 o 
   5   3   3      378.18      259.25     14.58 o 
   7   3   3      116.68      147.96     16.37 o 
   9   3   3     6923.13     6527.02    101.10 o 
  11   3   3      781.81      858.62     31.63 o 
  13   3   3       71.69       73.62     26.11 o 
  15   3   3        9.38       20.11     30.50 o 
  17   3   3       46.63       17.99     48.90 o 
 -20   4   3       11.72       47.90     34.78 o 
 -18   4   3        5.41       26.92     30.36 o 
 -16   4   3       74.96       83.62     26.36 o 
 -14   4   3      261.60      311.79     36.67 o 
 -12   4   3      304.61      277.85     18.95 o 
 -10   4   3     2090.28     1914.07     57.94 o 
  -8   4   3      629.27      666.94     17.53 o 
  -6   4   3      323.17      289.94     17.56 o 
  -4   4   3    13311.63    13839.94    162.30 o 
  -2   4   3       58.22       35.69     14.56 o 
   0   4   3     1189.82     1167.06     25.87 o 
   2   4   3     1392.65     1293.81     29.85 o 
   4   4   3     3670.36     4133.18     55.92 o 
   6   4   3     2420.60     2405.66     45.65 o 
   8   4   3      152.04      138.01     17.49 o 
  10   4   3      183.98      178.42     33.57 o 
  12   4   3     1302.18     1313.38     53.31 o 
  14   4   3        0.02      -22.77     29.54 o 
  16   4   3        0.31        4.15     50.74 o 
 -21   5   3      493.18      448.43     62.66 o 
 -19   5   3      436.91      374.58     42.13 o 
 -17   5   3     1178.69     1137.68     52.10 o 
 -15   5   3     2594.11     2517.80     99.94 o 
 -13   5   3      831.69      852.49     31.45 o 
 -11   5   3     5151.26     4992.17     82.43 o 
  -9   5   3    34594.08    35140.87    475.99 o 
  -7   5   3    11973.28    12304.22    147.87 o 
  -5   5   3      901.53      911.16     21.47 o 
  -3   5   3    12687.66    13655.95    188.36 o 
  -1   5   3    16234.50    15490.96    212.11 o 
   1   5   3      678.15      616.13     19.97 o 
   3   5   3      198.18      283.74     26.82 o 
   5   5   3     4318.04     4437.47     94.21 o 
   7   5   3     9977.25    10186.12    146.95 o 
   9   5   3     2367.63     2362.24     51.13 o 
  11   5   3     1384.18     1316.75    117.63 o 
  13   5   3      552.12      562.47    103.71 o 
  15   5   3      393.12      368.33     43.50 o 
 -20   6   3      298.86      239.54     43.05 o 
 -18   6   3      116.61      148.63     38.81 o 
 -16   6   3        8.26       23.12     22.00 o 
 -14   6   3      168.07      188.40     23.27 o 
 -12   6   3       22.80       20.42     18.03 o 
 -10   6   3     1058.16      993.16     37.69 o 
  -8   6   3     1117.05     1147.48     28.23 o 
  -6   6   3      891.12      919.52     23.30 o 
  -4   6   3      730.52      772.42     24.02 o 
  -2   6   3       80.65      111.15     13.34 o 
   0   6   3      521.76      550.11     19.86 o 
   2   6   3       45.60       46.93     12.44 o 
   4   6   3        0.36        2.61     13.38 o 
   6   6   3      624.56      640.64     26.66 o 
   8   6   3     2605.25     2759.29     49.86 o 
  10   6   3      391.76      415.64     42.61 o 
  12   6   3      403.16      415.83     40.67 o 
  14   6   3        0.23       -5.87     32.56 o 
 -19   7   3      333.42      283.30     45.67 o 
 -17   7   3       61.69       90.99     27.94 o 
 -15   7   3      932.31      909.57     47.89 o 
 -13   7   3      347.80      358.22     25.66 o 
 -11   7   3     1958.41     1897.43     47.49 o 
  -9   7   3     3141.55     3101.73     56.75 o 
  -7   7   3     6114.88     5932.15    128.78 o 
  -5   7   3      825.69      738.99     42.19 o 
  -3   7   3      784.71      851.95     43.57 o 
  -1   7   3     5692.28     5561.90     75.64 o 
   1   7   3      704.35      659.24     21.25 o 
   3   7   3     3494.07     3524.70     65.18 o 
   5   7   3     2002.10     2066.64     58.68 o 
   7   7   3     9944.48    10183.35    132.38 o 
   9   7   3      230.16      261.43     26.90 o 
  11   7   3     1641.29     1665.83     64.10 o 
  13   7   3      460.79      509.80     46.44 o 
 -18   8   3      249.77      199.87     42.57 o 
 -16   8   3       55.20       74.64     27.23 o 
 -14   8   3      265.96      217.30     31.03 o 
 -12   8   3     1570.11     1535.88     71.57 o 
 -10   8   3      155.92      197.98     29.23 o 
  -8   8   3       33.22       34.30     14.35 o 
  -6   8   3      119.07      122.66     18.03 o 
  -4   8   3      986.67     1002.17     32.15 o 
  -2   8   3     2827.63     2752.19     46.15 o 
   0   8   3       34.14       18.11     13.96 o 
   2   8   3        3.34       -8.58     15.97 o 
   4   8   3      547.72      461.10     26.26 o 
   6   8   3      116.05       42.23     26.95 o 
   8   8   3      650.54      690.00     33.22 o 
  10   8   3      406.08      495.59     78.19 o 
  12   8   3      353.75      474.49     44.23 o 
 -17   9   3      915.22      811.36     64.79 o 
 -15   9   3       91.89       88.77     27.21 o 
 -13   9   3     1479.61     1395.67     46.50 o 
 -11   9   3     1778.87     1751.77     49.69 o 
  -9   9   3     1517.03     1473.88     42.79 o 
  -7   9   3     1461.51     1548.15     42.08 o 
  -5   9   3     4549.57     4541.17     97.67 o 
  -3   9   3     2907.25     2986.66     85.31 o 
  -1   9   3      612.52      600.54     57.83 o 
   1   9   3     5726.84     5587.33    122.44 o 
   3   9   3     4732.90     4953.80    105.74 o 
   5   9   3     1787.21     1841.14     63.64 o 
   7   9   3     1215.22     1334.50     44.73 o 
   9   9   3     1756.40     1876.83     68.97 o 
  11   9   3      319.92      316.43     40.30 o 
 -16  10   3      238.77      213.15     34.21 o 
 -14  10   3      628.85      524.45     49.15 o 
 -12  10   3        0.12       -7.00     24.36 o 
 -10  10   3       51.92       65.52     23.57 o 
  -8  10   3     1199.20     1241.00     54.82 o 
  -6  10   3       43.11       24.95     19.21 o 
  -4  10   3      797.13      714.59     30.86 o 
  -2  10   3        7.04      -18.92     23.16 o 
   0  10   3      202.81      283.17     40.98 o 
   2  10   3       22.77       18.89     19.69 o 
   4  10   3      104.70      130.14     23.79 o 
   6  10   3     1668.16     1641.69     50.57 o 
   8  10   3        3.31      -28.88     31.11 o 
  10  10   3       10.37       -6.07     33.35 o 
 -13  11   3      404.56      405.50     39.95 o 
 -11  11   3      493.57      423.25     53.90 o 
  -9  11   3     5468.38     5496.63    124.98 o 
  -7  11   3     3512.94     3445.65     89.91 o 
  -5  11   3     1114.98      881.89     45.22 o 
  -3  11   3     3598.78     3415.34     87.71 o 
  -1  11   3     2908.76     2714.56     78.11 o 
   1  11   3     1210.20     1281.97     52.90 o 
   3  11   3        3.69       32.57     22.80 o 
   5  11   3     1224.24     1325.09     46.62 o 
   7  11   3     1702.50     1751.88     70.55 o 
   9  11   3      380.50      386.29     46.52 o 
 -12  12   3       81.38      109.31     39.91 o 
 -10  12   3        0.26       -3.78     35.10 o 
  -8  12   3        0.43        3.01     32.43 o 
  -6  12   3      373.36      374.20     38.32 o 
  -4  12   3       34.74        6.68     29.63 o 
  -2  12   3        2.53        9.99     30.26 o 
   0  12   3      120.06       85.81     32.45 o 
   2  12   3      183.58      156.68     36.15 o 
   4  12   3      125.87      141.23     82.26 o 
   6  12   3       19.14      -22.94     34.24 o 
  -9  13   3      185.66      113.94     47.97 o 
  -7  13   3     1006.93      885.98     73.50 o 
  -5  13   3      469.91      478.67     44.62 o 
  -3  13   3      118.43      126.65     37.72 o 
  -1  13   3      459.03      396.25     42.36 o 
   1  13   3       48.48       43.03     35.05 o 
   3  13   3       98.19       46.72     38.26 o 
 -22   0   4      125.08      139.00     55.35 o 
 -20   0   4      487.40      482.81     54.12 o 
 -18   0   4     2323.76     2219.31     64.81 o 
 -16   0   4      162.10      224.49     34.60 o 
 -14   0   4     3381.82     3107.22     98.10 o 
 -12   0   4    14986.29    16354.95    473.74 o 
 -10   0   4    62243.13    64311.51   1033.39 o 
  -8   0   4     2184.38     2475.17     46.74 o 
  -6   0   4   106288.60    91456.52   2817.97 o 
  -4   0   4    54632.12    55922.37    658.16 o 
  -2   0   4    11151.93    12031.28    157.75 o 
   0   0   4     1233.87     1099.38     80.26 o 
   2   0   4      131.91      157.61     19.84 o 
   4   0   4    37495.87    37897.35    868.29 o 
   6   0   4     1497.12     1557.45     61.66 o 
   8   0   4    10829.08    10447.65    264.16 o 
  10   0   4      305.28      322.44     40.90 o 
 -23   1   4        6.56       27.38     34.89 o 
 -21   1   4       14.47       71.35     49.97 o 
 -19   1   4      901.03      822.61     79.26 o 
 -17   1   4      557.57      565.71     35.84 o 
 -15   1   4       45.63       14.83     15.56 o 
 -13   1   4      288.53      269.30     17.84 o 
 -11   1   4      580.22      538.87     15.62 o 
  -9   1   4     3492.40     3658.05     48.91 o 
  -7   1   4    46468.11    47622.41    538.46 o 
  -5   1   4       89.01       92.28      6.09 o 
  -3   1   4      632.19      715.46     11.12 o 
  -1   1   4      539.90      470.12     11.64 o 
   1   1   4     2288.57     2337.29     33.99 o 
   3   1   4     7922.22     8367.95    116.18 o 
   5   1   4     1319.78     1511.06     79.96 o 
   7   1   4     4628.51     4635.13     95.31 o 
   9   1   4      497.05      518.19     28.48 o 
  11   1   4      397.82      408.81     25.08 o 
  13   1   4      342.64      416.69     48.59 o 
  15   1   4      178.77      206.96     46.44 o 
 -22   2   4        1.02       62.73     57.66 o 
 -20   2   4      224.71      201.61     35.33 o 
 -18   2   4        2.41       13.80     26.00 o 
 -16   2   4      901.29      956.73     42.86 o 
 -14   2   4      649.28      649.27     20.50 o 
 -12   2   4     3078.40     3197.27     47.23 o 
 -10   2   4     9894.71     9767.63    118.50 o 
  -8   2   4     7594.95     7746.00     94.51 o 
  -6   2   4     1248.12     1317.55     19.11 o 
  -4   2   4      213.88      186.03     10.11 o 
  -2   2   4    28381.25    28919.42    383.14 o 
   0   2   4    22636.10    22906.35    306.40 o 
   2   2   4    13228.75    14162.03    165.62 o 
   4   2   4     4155.56     4720.99     73.59 o 
   6   2   4     5720.83     5818.11     75.78 o 
   8   2   4     5131.36     5239.75     71.89 o 
  10   2   4      416.56      447.03     21.37 o 
  12   2   4      683.25      728.20     66.68 o 
  14   2   4      343.89      341.59     36.42 o 
  16   2   4      196.88      172.98     53.51 o 
 -21   3   4       60.57       20.50     35.29 o 
 -19   3   4      271.50      199.75     32.94 o 
 -17   3   4        9.11       16.68     24.84 o 
 -15   3   4       91.77      134.34     29.06 o 
 -13   3   4       52.72       37.53     14.50 o 
 -11   3   4      726.21      667.19     18.91 o 
  -9   3   4      114.44      113.78      9.58 o 
  -7   3   4        8.42       13.04      5.67 o 
  -5   3   4        1.09       -1.51      6.06 o 
  -3   3   4     2753.13     2857.10     39.87 o 
  -1   3   4       49.36       50.15      9.30 o 
   1   3   4      108.68      139.01      8.65 o 
   3   3   4       34.95       37.30     10.30 o 
   5   3   4       24.15       24.22     12.21 o 
   7   3   4      108.29      113.76     16.22 o 
   9   3   4      532.80      594.87     40.84 o 
  11   3   4       13.46       -2.20     24.19 o 
  13   3   4       85.21       85.05     28.98 o 
  15   3   4       16.43       18.30     47.05 o 
 -22   4   4       14.06      -16.11     38.38 o 
 -20   4   4      238.79      223.61     38.55 o 
 -18   4   4      196.08      236.98     34.98 o 
 -16   4   4      369.50      399.07     51.43 o 
 -14   4   4       72.08       74.10     18.00 o 
 -12   4   4     8172.64     8294.73    123.82 o 
 -10   4   4     3967.50     3896.72     46.99 o 
  -8   4   4    12543.78    12563.38    133.10 o 
  -6   4   4     3178.62     3031.09     43.19 o 
  -4   4   4      777.36      857.90     19.58 o 
  -2   4   4     7571.48     7078.60    102.59 o 
   0   4   4    13405.92    14196.51    195.60 o 
   2   4   4     9688.28     9715.53    117.55 o 
   4   4   4       32.27       58.01     10.42 o 
   6   4   4    10611.77    11182.74    158.68 o 
   8   4   4      692.36      745.38     36.10 o 
  10   4   4      797.86      801.88     40.22 o 
  12   4   4       35.89        7.39     27.89 o 
  14   4   4       93.72       86.11     34.95 o 
 -21   5   4       64.20       37.14     38.45 o 
 -19   5   4        8.13        6.95     33.76 o 
 -17   5   4        3.88      -21.72     27.12 o 
 -15   5   4       22.10       35.25     19.75 o 
 -13   5   4       91.87      118.03     19.32 o 
 -11   5   4      366.30      323.02     37.63 o 
  -9   5   4     3508.56     3406.77     65.36 o 
  -7   5   4     4659.43     4811.06     95.97 o 
  -5   5   4     8991.29     8900.99    109.96 o 
  -3   5   4      320.42      422.16     20.71 o 
  -1   5   4     1873.89     1896.16     48.96 o 
   1   5   4      670.25      739.67     24.23 o 
   3   5   4      748.97      708.19     44.83 o 
   5   5   4       99.91      127.22     16.25 o 
   7   5   4       68.43       60.60     22.37 o 
   9   5   4      364.95      386.66     30.77 o 
  11   5   4      104.09       99.24     28.83 o 
  13   5   4        2.92       28.52     31.56 o 
  15   5   4       86.02       77.06     39.79 o 
 -20   6   4        3.73       14.91     38.60 o 
 -18   6   4     1052.84     1102.70     55.01 o 
 -16   6   4      168.64      186.51     25.04 o 
 -14   6   4      147.93      165.69     21.82 o 
 -12   6   4     2604.73     2343.21     90.79 o 
 -10   6   4    13055.09    12297.32    176.66 o 
  -8   6   4      281.18      312.56     15.55 o 
  -6   6   4      936.39      840.96     22.56 o 
  -4   6   4     8236.53     8160.15    120.04 o 
  -2   6   4      537.72      425.95     20.12 o 
   0   6   4     6163.06     6175.23     94.73 o 
   2   6   4     7138.34     7186.53    108.39 o 
   4   6   4    15126.75    15075.28    209.04 o 
   6   6   4      169.16      254.66     46.97 o 
   8   6   4     2258.17     2194.35     63.70 o 
  10   6   4      383.74      446.74     30.59 o 
  12   6   4       87.52      164.34     60.27 o 
  14   6   4        3.22       -7.39     35.82 o 
 -19   7   4        1.04      -36.45     36.45 o 
 -17   7   4        6.88      -13.05     24.31 o 
 -15   7   4     1810.49     1695.87     60.28 o 
 -13   7   4      600.26      535.93     28.62 o 
 -11   7   4      593.85      568.85     31.01 o 
  -9   7   4        0.32       -4.19     13.38 o 
  -7   7   4     1349.16     1287.41     29.96 o 
  -5   7   4     1577.30     1432.53     35.88 o 
  -3   7   4      265.98      331.57     21.48 o 
  -1   7   4     2147.43     2319.21     47.06 o 
   1   7   4     1738.15     1627.54     43.50 o 
   3   7   4     1484.93     1343.91     62.97 o 
   5   7   4     1735.05     1655.03     54.25 o 
   7   7   4      283.24      298.04     24.30 o 
   9   7   4     1108.82     1058.61     40.78 o 
  11   7   4      593.92      570.44     42.95 o 
  13   7   4       41.11       72.47     36.01 o 
 -18   8   4       35.83      -11.09     45.59 o 
 -16   8   4      185.58      201.00     29.45 o 
 -14   8   4       12.87       19.31     22.60 o 
 -12   8   4        4.88       -5.35     19.05 o 
 -10   8   4     6274.99     6039.34    101.16 o 
  -8   8   4     3535.46     3398.34     56.13 o 
  -6   8   4     1168.06     1237.87     47.78 o 
  -4   8   4     1806.51     1789.94     42.54 o 
  -2   8   4       61.05       91.01     14.34 o 
   0   8   4     2386.61     2363.91     52.00 o 
   2   8   4     1023.17      910.78     33.14 o 
   4   8   4      333.87      350.81     24.66 o 
   6   8   4       59.23       64.09     21.14 o 
   8   8   4     1061.40     1102.28     53.59 o 
  10   8   4       18.51       33.70     53.36 o 
  12   8   4       39.97       37.88     35.16 o 
 -17   9   4      140.38      115.57     30.80 o 
 -15   9   4      405.30      477.58     34.37 o 
 -13   9   4       65.57       54.20     22.67 o 
 -11   9   4       38.21       27.93     20.69 o 
  -9   9   4      276.70      234.79     23.45 o 
  -7   9   4      716.30      698.70     29.67 o 
  -5   9   4       17.55       30.42     18.49 o 
  -3   9   4     2860.77     2935.93     60.26 o 
  -1   9   4       90.32       73.13     18.41 o 
   1   9   4       68.63       65.01     19.39 o 
   3   9   4      496.60      472.98     28.71 o 
   5   9   4      542.23      517.57     31.19 o 
   7   9   4      323.23      414.20     31.67 o 
   9   9   4      208.41      291.22     40.06 o 
  11   9   4      663.32      841.30     54.10 o 
 -16  10   4      250.69      225.20     36.37 o 
 -14  10   4       99.75       94.79     29.55 o 
 -12  10   4     1992.55     1927.91     54.65 o 
 -10  10   4     1126.81     1227.18     41.80 o 
  -8  10   4     1294.63     1450.33     56.80 o 
  -6  10   4     1210.65     1280.30     41.27 o 
  -4  10   4        7.11       23.34     20.47 o 
  -2  10   4     1882.41     1817.70     60.45 o 
   0  10   4     4492.72     4171.10     79.27 o 
   2  10   4     2881.65     3105.31     67.02 o 
   4  10   4     1420.09     1367.42     71.94 o 
   6  10   4     3135.26     3407.32     93.01 o 
   8  10   4      467.78      434.73     53.59 o 
  10  10   4      454.26      424.12     55.43 o 
 -15  11   4        6.55        0.30     39.65 o 
 -13  11   4        1.09        0.11     26.97 o 
 -11  11   4      336.44      237.08     29.75 o 
  -9  11   4      692.01      643.30     61.89 o 
  -7  11   4       17.82        9.46     28.69 o 
  -5  11   4        0.83      -24.64     26.71 o 
  -3  11   4       14.66       68.42     28.92 o 
  -1  11   4      611.41      510.01     55.66 o 
   1  11   4       50.28       61.46     31.10 o 
   3  11   4      705.87      764.16     37.58 o 
   5  11   4        0.27        5.86     25.38 o 
   7  11   4       21.07       22.78     36.29 o 
 -12  12   4      625.34      710.66     51.06 o 
 -10  12   4     2165.52     2159.79     76.27 o 
  -8  12   4      486.97      537.25    110.55 o 
  -6  12   4      146.12      118.65     41.36 o 
  -4  12   4     1579.54     1684.23     71.81 o 
  -2  12   4      502.51      475.14     39.47 o 
   0  12   4       57.66       29.81     33.38 o 
   2  12   4     1071.29     1317.71     89.87 o 
   4  12   4     1502.22     1492.63    158.45 o 
   6  12   4       64.62       82.59     40.76 o 
  -9  13   4      164.64      159.30     50.74 o 
  -7  13   4      321.91      297.68     60.27 o 
  -5  13   4      172.74      142.54     38.70 o 
  -3  13   4      124.82      109.22     52.13 o 
  -1  13   4      441.09      554.70    117.17 o 
   1  13   4       42.30        7.15     36.25 o 
   3  13   4        9.61       44.29     38.22 o 
 -23   1   5        7.38       12.84     35.18 o 
 -21   1   5        1.89      -16.61     42.13 o 
 -19   1   5      533.17      518.79     38.50 o 
 -17   1   5      148.23      136.66     20.19 o 
 -15   1   5       16.69       12.31     15.50 o 
 -13   1   5     4763.76     4361.03     60.36 o 
 -11   1   5     2622.94     2720.09     40.19 o 
  -9   1   5    26704.99    27126.07    311.20 o 
  -7   1   5     4877.85     4948.37     55.36 o 
  -5   1   5      196.43      163.58      6.70 o 
  -3   1   5    15121.81    15597.04    162.08 o 
  -1   1   5    31455.52    31748.44    320.26 o 
   1   1   5    64212.59    66528.41    736.66 o 
   3   1   5      987.49      988.63     26.35 o 
   5   1   5     5280.84     5230.57     81.72 o 
   7   1   5      118.90      136.63     19.16 o 
   9   1   5      179.55      178.52     26.46 o 
  11   1   5      151.73      140.45     22.50 o 
  13   1   5       14.03       13.07     43.67 o 
  15   1   5      129.99      104.56     46.13 o 
 -22   2   5       38.30       26.50     35.86 o 
 -20   2   5       16.63       10.92     27.98 o 
 -18   2   5      301.15      320.72     32.21 o 
 -16   2   5      877.24      821.34     46.21 o 
 -14   2   5     1807.10     1747.88     64.49 o 
 -12   2   5     1656.61     1750.84     31.37 o 
 -10   2   5     5223.56     5017.70     94.90 o 
  -8   2   5     4185.21     3907.28     52.26 o 
  -6   2   5      590.68      707.28     14.28 o 
  -4   2   5      436.15      464.10     11.73 o 
  -2   2   5     7378.87     7214.29    103.74 o 
   0   2   5     4002.51     3959.61     62.99 o 
   2   2   5     4582.62     5092.21     66.35 o 
   4   2   5       54.43       48.46     10.31 o 
   6   2   5      802.68      758.66     22.53 o 
   8   2   5     1431.96     1534.67     40.56 o 
  10   2   5       12.16       18.71     19.76 o 
  12   2   5       46.82       59.09     28.54 o 
  14   2   5      390.30      468.67     58.28 o 
 -23   3   5       23.69       12.05     39.50 o 
 -21   3   5       26.99        1.29     32.10 o 
 -19   3   5      142.80      189.23     32.98 o 
 -17   3   5       41.16       37.10     26.03 o 
 -15   3   5      199.41      231.30     77.27 o 
 -13   3   5      160.07      156.93     13.96 o 
 -11   3   5    10588.19    10063.21    123.47 o 
  -9   3   5     1417.83     1262.20     20.14 o 
  -7   3   5      439.48      466.04     12.32 o 
  -5   3   5     1344.85     1629.35     25.83 o 
  -3   3   5    19824.01    20117.26    271.50 o 
  -1   3   5     7020.58     6401.05     94.71 o 
   1   3   5      604.24      742.19     17.61 o 
   3   3   5     8482.02     7758.52     97.29 o 
   5   3   5      142.51      134.93     15.44 o 
   7   3   5     1813.62     1821.04    103.94 o 
   9   3   5     1804.05     1681.73     61.81 o 
  11   3   5      551.86      557.07     38.43 o 
  13   3   5       16.90       25.68     44.74 o 
 -22   4   5        3.55        5.85     38.75 o 
 -20   4   5       45.18       28.60     34.24 o 
 -18   4   5        0.30       -2.78     26.91 o 
 -16   4   5      299.48      307.54     38.21 o 
 -14   4   5        1.24       -2.98     15.51 o 
 -12   4   5      309.96      292.74     19.02 o 
 -10   4   5     3214.45     3155.85     40.01 o 
  -8   4   5      521.87      503.91     14.88 o 
  -6   4   5     6200.55     6381.62     81.08 o 
  -4   4   5      917.16     1047.91     25.56 o 
  -2   4   5     4440.28     4662.78     72.71 o 
   0   4   5    16120.59    15547.48    214.74 o 
   2   4   5       13.04        8.70      9.14 o 
   4   4   5      111.10      128.02     28.98 o 
   6   4   5      261.72      283.15     27.10 o 
   8   4   5        5.30        4.88     21.64 o 
  10   4   5      205.24      188.24     39.06 o 
  12   4   5       99.00      112.71     46.44 o 
  14   4   5      120.40       99.27     42.21 o 
 -21   5   5      709.18      621.43     92.49 o 
 -19   5   5      212.48      170.47     35.67 o 
 -17   5   5      739.22      736.97     86.03 o 
 -15   5   5     2092.85     1941.30     76.09 o 
 -13   5   5     3563.96     3511.03     65.33 o 
 -11   5   5     4624.39     4382.86     74.19 o 
  -9   5   5     9244.66     9584.09    118.82 o 
  -7   5   5    14294.18    13952.81    166.94 o 
  -5   5   5      296.17      216.93     32.11 o 
  -3   5   5     4322.03     4616.62     73.41 o 
  -1   5   5    19755.70    19848.73    271.32 o 
   1   5   5    16087.14    16078.03    223.47 o 
   3   5   5     3787.67     3941.61     67.61 o 
   5   5   5      602.39      607.12     33.81 o 
   7   5   5     4218.97     4192.13     95.13 o 
   9   5   5      974.89      780.96     41.45 o 
  11   5   5       85.47       76.73     46.44 o 
  13   5   5      160.03      158.96     37.04 o 
 -20   6   5      154.35      150.34     38.31 o 
 -18   6   5       12.35       10.80     31.40 o 
 -16   6   5      118.34      125.63     22.50 o 
 -14   6   5      819.46      830.86     32.00 o 
 -12   6   5        6.67       -4.98     15.92 o 
 -10   6   5     1984.33     1984.08     45.05 o 
  -8   6   5     1027.81      999.23     25.51 o 
  -6   6   5      216.50      291.57     15.83 o 
  -4   6   5     4052.10     4084.84     68.40 o 
  -2   6   5      293.44      279.21     17.78 o 
   0   6   5     1196.50     1165.31     43.08 o 
   2   6   5      615.23      711.06     25.98 o 
   4   6   5     1336.90     1199.32     46.42 o 
   6   6   5        0.30        4.22     23.75 o 
   8   6   5       64.99       87.59     27.40 o 
  10   6   5      191.59      219.57     50.28 o 
  12   6   5       35.23       27.09     33.62 o 
 -21   7   5       53.35       58.47     42.81 o 
 -19   7   5      493.81      521.88     47.46 o 
 -17   7   5      600.04      613.61     38.59 o 
 -15   7   5       55.05       47.01     22.01 o 
 -13   7   5     6034.37     5750.69     98.11 o 
 -11   7   5     1480.38     1439.95     47.19 o 
  -9   7   5     3447.39     3541.12     55.47 o 
  -7   7   5      561.81      540.84     21.05 o 
  -5   7   5     2930.93     2863.17     54.93 o 
  -3   7   5     3442.04     3405.74     86.05 o 
  -1   7   5    10271.84    10350.75    152.17 o 
   1   7   5    16125.52    16633.30    233.71 o 
   3   7   5        9.35        5.45     20.87 o 
   5   7   5     5264.18     5347.00    113.81 o 
   7   7   5     1472.47     1500.74    173.75 o 
   9   7   5      490.13      464.81     32.24 o 
  11   7   5       69.91       86.67     36.33 o 
 -20   8   5       12.66       46.09     41.98 o 
 -18   8   5        0.24      -21.22     34.37 o 
 -16   8   5       39.83       44.37     26.29 o 
 -14   8   5      824.02      854.97     50.75 o 
 -12   8   5       52.48       56.95     20.59 o 
 -10   8   5     1960.71     1913.07     49.17 o 
  -8   8   5      143.56      173.78     17.73 o 
  -6   8   5        6.77       16.86     17.48 o 
  -4   8   5        3.97        3.61     16.85 o 
  -2   8   5     1825.13     1801.98     43.71 o 
   0   8   5      618.27      730.85     37.05 o 
   2   8   5      923.60      877.69     58.97 o 
   4   8   5        0.53      -11.37     23.18 o 
   6   8   5      344.90      422.07     29.96 o 
   8   8   5       61.51       41.07     25.42 o 
  10   8   5        0.57       12.23     34.64 o 
 -17   9   5      702.02      683.20     46.09 o 
 -15   9   5     1069.16     1155.51     43.98 o 
 -13   9   5      844.15      856.65     55.19 o 
 -11   9   5     3334.62     3187.39     67.76 o 
  -9   9   5     2136.59     2182.87     53.38 o 
  -7   9   5      425.27      520.75     52.90 o 
  -5   9   5      712.05      695.53     29.52 o 
  -3   9   5     9342.30     9118.46    145.31 o 
  -1   9   5     2951.52     2959.12     80.23 o 
   1   9   5     1357.47     1286.89     41.65 o 
   3   9   5     2845.34     2776.20     63.22 o 
   5   9   5     2509.30     2397.82     60.01 o 
   7   9   5      494.09      429.95     33.39 o 
   9   9   5       27.30       80.26     40.90 o 
 -16  10   5        0.47        0.45     29.63 o 
 -14  10   5      292.19      295.93     31.44 o 
 -12  10   5      187.45      169.33     27.50 o 
 -10  10   5      387.75      463.81     30.51 o 
  -8  10   5        0.81       26.70     34.52 o 
  -6  10   5      185.74      176.42     23.82 o 
  -4  10   5       37.77       12.02     23.80 o 
  -2  10   5      103.81      140.20     34.90 o 
   0  10   5     1641.21     1619.22     46.67 o 
   2  10   5      293.37      328.06     46.08 o 
   4  10   5       63.41       82.37     25.87 o 
   6  10   5        4.68       39.11     29.73 o 
   8  10   5       30.30      -10.98     34.31 o 
 -15  11   5      935.11      887.91     50.43 o 
 -13  11   5     1561.71     1621.28     54.39 o 
 -11  11   5     1285.15     1337.91     58.73 o 
  -9  11   5     1365.78     1153.07     54.18 o 
  -7  11   5     2222.93     2420.07    130.85 o 
  -5  11   5      298.95      254.97     53.66 o 
  -3  11   5      282.81      260.37     32.18 o 
  -1  11   5     1495.44     1691.99     63.27 o 
   1  11   5     1989.87     1897.56     68.20 o 
   3  11   5      447.57      463.03     35.62 o 
   5  11   5       61.99       61.97     30.67 o 
   7  11   5     1593.50     1723.57     92.87 o 
 -12  12   5      216.71      250.72     59.97 o 
 -10  12   5      405.60      391.03     42.47 o 
  -8  12   5       24.23      109.17     51.36 o 
  -6  12   5      106.29      180.98     51.82 o 
  -4  12   5     1049.32      897.80     48.32 o 
  -2  12   5      266.73      240.00     58.05 o 
   0  12   5      156.92      169.57     38.89 o 
   2  12   5       18.31       42.57     44.90 o 
   4  12   5      156.35       91.76     32.95 o 
  -9  13   5       60.72       99.33     49.20 o 
  -7  13   5       22.88       -1.23     47.67 o 
  -5  13   5       30.30       34.10     36.31 o 
  -3  13   5       38.58       47.26     35.81 o 
  -1  13   5      121.04       75.57     39.63 o 
   1  13   5      210.51      188.18     54.12 o 
 -24   0   6      229.85      204.04     62.27 o 
 -22   0   6      637.64      443.60     62.58 o 
 -20   0   6     1155.22     1221.64     74.27 o 
 -18   0   6     1052.67      897.91     54.59 o 
 -16   0   6     6153.46     6411.11    125.63 o 
 -14   0   6       90.44      116.25     19.62 o 
 -12   0   6    25212.63    27430.87    374.65 o 
 -10   0   6    15873.36    16588.40    222.18 o 
  -8   0   6     9561.90     9182.08    126.50 o 
  -6   0   6    14612.24    15631.53    208.77 o 
  -4   0   6     4588.91     5093.94     62.20 o 
  -2   0   6    59474.38    61376.27    779.30 o 
   0   0   6      877.86     1021.61     54.89 o 
   2   0   6     3637.50     3316.79    101.94 o 
   4   0   6     1033.59      997.76     56.89 o 
   6   0   6     9866.06    10473.48    271.54 o 
  10   0   6     2562.13     2638.10    178.13 o 
  12   0   6      304.80      283.71     36.47 o 
 -23   1   6       10.40       33.67     35.42 o 
 -21   1   6       45.12       48.07     24.84 o 
 -19   1   6       30.02       24.91     30.37 o 
 -17   1   6     1167.93     1208.44     50.01 o 
 -15   1   6      128.83      163.62     53.53 o 
 -13   1   6     5178.86     5238.01     70.14 o 
 -11   1   6     5206.45     5059.91     66.55 o 
  -9   1   6      467.99      454.35     11.62 o 
  -7   1   6     2833.77     3081.59     30.92 o 
  -5   1   6    15098.25    15103.89    142.62 o 
  -3   1   6    13475.96    13640.49    162.90 o 
  -1   1   6     6333.37     6891.67     77.18 o 
   1   1   6       32.19       26.39      9.72 o 
   3   1   6      590.40      649.52     33.79 o 
   5   1   6      482.96      483.81     26.98 o 
   7   1   6     2757.67     2692.49     55.22 o 
   9   1   6      408.10      376.46     25.94 o 
  11   1   6      105.52       85.36     24.89 o 
  13   1   6       46.06       50.38     35.49 o 
 -24   2   6        2.19       54.95     37.14 o 
 -22   2   6      204.00      154.61     37.83 o 
 -20   2   6     1379.45     1317.37    136.85 o 
 -18   2   6     1476.16     1493.76     57.14 o 
 -16   2   6     1472.61     1327.76     50.82 o 
 -14   2   6     1089.95      996.39     29.67 o 
 -12   2   6     1317.96     1241.46     35.80 o 
 -10   2   6     6092.65     6099.96     78.39 o 
  -8   2   6       41.97       54.24      7.14 o 
  -6   2   6     2839.41     2774.65     35.54 o 
  -4   2   6     8453.48     9184.71     89.48 o 
  -2   2   6    24933.77    27139.99    364.02 o 
   0   2   6    18043.46    18136.95    248.97 o 
   2   2   6    12571.33    12615.52    151.43 o 
   4   2   6     1519.18     1556.83     39.47 o 
   6   2   6      268.28      249.89     22.80 o 
   8   2   6     3401.87     3566.75    119.26 o 
  10   2   6      289.49      349.96     50.56 o 
  12   2   6       42.89       55.20     32.60 o 
  14   2   6      103.03      153.92     57.66 o 
 -23   3   6        1.39       38.23     40.32 o 
 -21   3   6       71.13       26.06     32.98 o 
 -19   3   6        3.59       10.88     27.01 o 
 -17   3   6        0.73      -23.61     23.61 o 
 -15   3   6        8.35        6.85     22.22 o 
 -13   3   6      312.17      302.96     15.77 o 
 -11   3   6      527.12      504.81     16.45 o 
  -9   3   6      209.36      190.46      9.32 o 
  -7   3   6      690.67      724.81     22.79 o 
  -5   3   6      766.13      936.87     20.99 o 
  -3   3   6      165.59      158.56     22.28 o 
  -1   3   6     4139.60     4053.86     66.21 o 
   1   3   6      504.03      558.80     22.77 o 
   3   3   6        1.03       14.91     13.23 o 
   5   3   6       90.96       86.21     21.71 o 
   7   3   6        4.16       19.64     22.01 o 
   9   3   6        2.30       14.49     25.86 o 
  11   3   6       32.62       39.70     31.03 o 
  13   3   6        7.34      -41.82     46.13 o 
 -22   4   6        1.05        2.81     37.99 o 
 -20   4   6      666.50      623.81     45.40 o 
 -18   4   6     2049.65     2148.13    133.77 o 
 -16   4   6      446.68      424.48     39.52 o 
 -14   4   6     1838.25     1781.25     42.21 o 
 -12   4   6     1360.12     1275.14     34.12 o 
 -10   4   6     9465.13     9113.60    100.23 o 
  -8   4   6     1043.09     1115.79     28.46 o 
  -6   4   6     7615.44     7164.37     90.67 o 
  -4   4   6     2021.22     2042.60     41.79 o 
  -2   4   6     5770.14     5497.18     85.72 o 
   0   4   6    18095.26    18500.68    255.16 o 
   2   4   6      820.38      758.47     26.16 o 
   4   4   6     2297.24     2470.21     72.81 o 
   6   4   6      109.96       99.95     24.06 o 
   8   4   6     2687.08     2616.61     82.65 o 
  10   4   6       53.10       47.58     29.99 o 
  12   4   6      154.34      267.39     55.82 o 
 -21   5   6       76.99       38.91     35.25 o 
 -19   5   6       91.35       95.70     40.82 o 
 -17   5   6      297.12      300.78     40.21 o 
 -15   5   6        0.29       14.96     18.65 o 
 -13   5   6       12.34       22.36     16.35 o 
 -11   5   6      156.06      205.23     18.60 o 
  -9   5   6     1653.05     1751.37     32.57 o 
  -7   5   6      367.92      319.35     15.46 o 
  -5   5   6     6204.06     6251.64     95.66 o 
  -3   5   6     4511.78     4382.47     71.78 o 
  -1   5   6      380.42      409.96     21.90 o 
   1   5   6     1028.68     1006.56     30.73 o 
   3   5   6     1132.08     1158.88     34.63 o 
   5   5   6     1189.59     1024.01     81.95 o 
   7   5   6       69.06       32.69     25.92 o 
   9   5   6        1.34       -6.76     28.21 o 
  11   5   6      554.54      514.03     63.96 o 
 -22   6   6      110.77      135.98     74.88 o 
 -20   6   6      198.33      175.30     38.05 o 
 -18   6   6      807.29      833.57     47.24 o 
 -16   6   6     3752.76     3637.38     72.18 o 
 -14   6   6        4.17       17.60     18.83 o 
 -12   6   6     1857.03     1879.11     45.33 o 
 -10   6   6     2839.94     2833.99     56.40 o 
  -8   6   6     1809.31     1639.09     33.31 o 
  -6   6   6       63.77       71.41     22.85 o 
  -4   6   6     8386.60     8505.04    126.76 o 
  -2   6   6    22303.59    21793.80    299.52 o 
   0   6   6     4286.94     4305.07     73.43 o 
   2   6   6      422.35      451.55     23.87 o 
   4   6   6     2638.43     2735.75     72.30 o 
   6   6   6     2232.30     2212.29     67.21 o 
   8   6   6      141.10      109.16     31.02 o 
  10   6   6      415.80      393.32     55.35 o 
  12   6   6       10.25       18.34     34.92 o 
 -21   7   6      206.89      130.97     44.03 o 
 -19   7   6      571.13      563.11     49.47 o 
 -17   7   6      111.78       74.09     26.18 o 
 -15   7   6       42.99       38.38     20.77 o 
 -13   7   6     1298.06     1296.50     55.02 o 
 -11   7   6      542.85      521.99     27.58 o 
  -9   7   6     2165.36     2134.20     40.95 o 
  -7   7   6      337.57      342.94     36.50 o 
  -5   7   6      859.51      877.03     29.51 o 
  -3   7   6      876.99      850.94     40.70 o 
  -1   7   6     1157.31     1065.47     33.70 o 
   1   7   6     1041.69     1016.12     42.40 o 
   3   7   6      636.08      669.52     38.75 o 
   5   7   6      870.78      794.42     41.64 o 
   7   7   6       61.16      130.10     89.18 o 
   9   7   6       44.27        8.54     30.88 o 
  11   7   6       67.12       54.81     34.56 o 
 -20   8   6        1.73       20.38     45.90 o 
 -18   8   6       11.11       48.96     35.64 o 
 -16   8   6      334.50      271.40     28.53 o 
 -14   8   6      125.38      144.79     24.65 o 
 -12   8   6      874.55      951.96     35.60 o 
 -10   8   6       60.01       47.27     20.05 o 
  -8   8   6      155.10      157.89     17.68 o 
  -6   8   6      406.20      376.86     24.34 o 
  -4   8   6      580.36      573.86     27.98 o 
  -2   8   6      552.29      616.44     38.05 o 
   0   8   6       65.74       59.62     23.20 o 
   2   8   6      464.21      449.70     34.37 o 
   4   8   6       70.85      128.96     30.20 o 
   6   8   6       12.96       26.26     30.40 o 
   8   8   6      281.35      368.05     70.37 o 
  10   8   6      115.56      153.71     38.85 o 
 -19   9   6        0.82      -13.89     38.96 o 
 -17   9   6        5.17       -0.75     27.02 o 
 -15   9   6      304.91      342.29     31.52 o 
 -13   9   6       74.04       76.31     24.63 o 
 -11   9   6     1120.68     1119.10     53.71 o 
  -9   9   6     2662.61     2666.16     72.74 o 
  -7   9   6      249.64      221.84     30.94 o 
  -5   9   6      354.26      302.05     33.21 o 
  -3   9   6      326.82      335.52     26.53 o 
  -1   9   6     1523.74     1620.98     58.21 o 
   1   9   6       53.30       61.73     27.10 o 
   3   9   6      327.38      274.49     34.84 o 
   5   9   6      254.43      244.11     29.24 o 
   7   9   6      349.83      277.32     32.57 o 
   9   9   6      145.11      130.72     38.83 o 
 -16  10   6      602.95      537.96     36.72 o 
 -14  10   6      401.23      399.86     52.90 o 
 -12  10   6      929.78      879.28     39.09 o 
 -10  10   6     1131.89     1099.97     51.32 o 
  -8  10   6      165.18      153.23     30.21 o 
  -6  10   6     4479.10     4391.19    126.40 o 
  -4  10   6     1579.69     1696.49     59.53 o 
  -2  10   6     3967.88     3812.88     94.58 o 
   0  10   6     5339.68     5523.59    121.99 o 
   2  10   6     1327.19     1332.46     45.49 o 
   4  10   6     1168.27     1119.51     65.52 o 
   6  10   6      300.30      263.94     33.11 o 
 -15  11   6      278.04      323.69     35.99 o 
 -13  11   6        1.74       -9.06     27.35 o 
 -11  11   6        0.25      -30.82     30.82 o 
  -9  11   6      141.06      193.17     35.13 o 
  -7  11   6      405.87      364.48     36.95 o 
  -5  11   6      269.25      306.96     35.17 o 
  -3  11   6      291.70      291.02     36.12 o 
  -1  11   6       78.36       87.92     34.03 o 
   1  11   6        6.32      -26.04     32.15 o 
   3  11   6        0.41       -6.27     27.58 o 
   5  11   6       49.72       76.09     31.46 o 
 -12  12   6       46.45       59.34     36.36 o 
 -10  12   6      968.43     1020.85     55.48 o 
  -8  12   6      475.61      430.53     61.66 o 
  -6  12   6        7.91       26.14     42.90 o 
  -4  12   6      906.97     1025.19    104.17 o 
  -2  12   6     2901.83     3239.91    131.16 o 
   0  12   6      471.58      416.37     43.16 o 
   2  12   6       59.77      107.29     41.08 o 
  -9  13   6       57.37      110.71     53.05 o 
  -7  13   6      108.32       53.82     50.59 o 
  -5  13   6      117.22      129.24     39.96 o 
  -3  13   6        0.30       30.47     39.20 o 
  -1  13   6       10.39       27.31     38.36 o 
 -23   1   7       59.58       74.11     35.81 o 
 -21   1   7      759.46      716.18     36.21 o 
 -19   1   7     3918.01     3844.78    123.90 o 
 -17   1   7     1073.88     1087.13     44.53 o 
 -15   1   7     3972.42     3766.96    100.67 o 
 -13   1   7     1871.28     1836.16     32.72 o 
 -11   1   7     1176.77      957.51     16.86 o 
  -9   1   7       16.27        9.23      6.33 o 
  -7   1   7     1171.79      966.39     14.79 o 
  -5   1   7     6726.86     7486.56     74.45 o 
  -3   1   7     8039.50     8317.22    105.08 o 
  -1   1   7      498.03      490.79     18.82 o 
   1   1   7     2553.53     2459.84     46.14 o 
   3   1   7      316.92      266.35     21.90 o 
   5   1   7        4.09       14.00     16.79 o 
   7   1   7     3052.37     2910.51     59.76 o 
   9   1   7      217.16      236.11     26.59 o 
  11   1   7      543.83      605.96     31.49 o 
 -24   2   7       69.66       62.18     36.85 o 
 -22   2   7      162.67      174.19     49.97 o 
 -20   2   7      167.48      209.65     33.39 o 
 -18   2   7      206.78      218.63     68.73 o 
 -16   2   7       83.39       83.81     19.41 o 
 -14   2   7      627.20      612.60     19.58 o 
 -12   2   7     8797.44     9014.89    112.54 o 
 -10   2   7      335.15      354.35     11.44 o 
  -8   2   7      442.19      355.54     11.62 o 
  -6   2   7     4950.55     4879.30     51.37 o 
  -4   2   7      863.17      925.72     21.65 o 
  -2   2   7     1227.59     1317.88     68.64 o 
   0   2   7     2462.47     2364.45     47.31 o 
   2   2   7     9323.87     9425.63    140.22 o 
   4   2   7     2724.22     2792.01     58.93 o 
   6   2   7       49.36       18.27     19.04 o 
   8   2   7      187.56      223.18     24.72 o 
  10   2   7      145.26      128.22     32.83 o 
  12   2   7        0.07      -10.14     35.66 o 
 -23   3   7      103.80       94.41     38.15 o 
 -21   3   7      317.81      291.64     38.58 o 
 -19   3   7      816.95      697.09     42.28 o 
 -17   3   7     1334.83     1446.74     64.73 o 
 -15   3   7      269.23      242.35     27.03 o 
 -13   3   7     3175.30     3130.45     49.47 o 
 -11   3   7     1421.41     1584.93     30.50 o 
  -9   3   7     8113.40     7600.61     85.09 o 
  -7   3   7     3267.48     3918.20     48.70 o 
  -5   3   7     1825.71     2013.74     34.34 o 
  -3   3   7      307.63      167.74     17.73 o 
  -1   3   7     6144.08     5554.56     87.85 o 
   1   3   7        6.49       45.71     17.84 o 
   3   3   7     4825.12     4967.32    104.91 o 
   5   3   7     4946.42     5036.81    107.74 o 
   7   3   7     1309.84     1296.63     52.36 o 
   9   3   7      504.32      571.65     69.27 o 
  11   3   7        5.24       26.56     33.42 o 
 -22   4   7       36.24       -5.69     36.25 o 
 -20   4   7      125.49       82.64     33.31 o 
 -18   4   7      418.61      480.20     36.64 o 
 -16   4   7       20.94        4.46     24.87 o 
 -14   4   7        1.86        0.07     16.55 o 
 -12   4   7     3845.47     3985.18     58.04 o 
 -10   4   7      160.22      157.47     13.24 o 
  -8   4   7     7469.74     7550.02     86.31 o 
  -6   4   7     2520.78     2604.50     42.35 o 
  -4   4   7       10.39       47.30     13.09 o 
  -2   4   7      194.36      190.63     16.11 o 
   0   4   7     1124.23     1146.83     35.03 o 
   2   4   7      699.70      742.65     30.52 o 
   4   4   7       95.14       95.22     25.10 o 
   6   4   7      292.18      284.11     59.81 o 
   8   4   7       92.03      139.39     29.55 o 
  10   4   7      179.80      273.89     38.26 o 
  12   4   7       42.05       -1.38     51.20 o 
 -23   5   7      165.30      111.11     45.34 o 
 -21   5   7      799.53      739.28     61.20 o 
 -19   5   7     2770.13     2842.03     83.72 o 
 -17   5   7     1438.13     1447.78     55.66 o 
 -15   5   7     1394.88     1434.62     41.86 o 
 -13   5   7     5238.12     5031.99     84.88 o 
 -11   5   7     3190.02     3190.14    109.72 o 
  -9   5   7     2251.09     2321.10     40.18 o 
  -7   5   7     3265.79     3367.45     62.03 o 
  -5   5   7     5279.21     5377.98     86.14 o 
  -3   5   7     6482.95     6669.82    103.21 o 
  -1   5   7     1437.91     1634.27     40.21 o 
   1   5   7     5309.40     5141.09     86.40 o 
   3   5   7     1447.77     1410.34     40.31 o 
   5   5   7      674.80      671.81     66.04 o 
   7   5   7     1216.29     1113.24     50.57 o 
   9   5   7     1378.49     1510.55    123.24 o 
  11   5   7     1005.64     1012.06     80.72 o 
 -22   6   7       21.99        1.42     39.93 o 
 -20   6   7       10.47      -22.14     34.01 o 
 -18   6   7       78.25       59.17     31.28 o 
 -16   6   7     2456.28     2488.83     56.54 o 
 -14   6   7        1.32        3.89     19.05 o 
 -12   6   7      894.32      944.77     33.11 o 
 -10   6   7      413.98      385.78     36.17 o 
  -8   6   7       48.58       51.88     14.31 o 
  -6   6   7      157.81      226.28     25.96 o 
  -4   6   7      225.69      262.55     35.21 o 
  -2   6   7     1938.23     1828.37     43.89 o 
   0   6   7     2075.37     2034.78     46.99 o 
   2   6   7      178.53      165.62     20.01 o 
   4   6   7      103.13       72.76     24.93 o 
   6   6   7      337.48      296.91     39.67 o 
   8   6   7      262.15      215.85     60.35 o 
  10   6   7        0.16       -1.54     44.90 o 
 -21   7   7      324.37      317.77     48.44 o 
 -19   7   7     2396.88     2009.60    168.52 o 
 -17   7   7     1358.45     1350.64     44.92 o 
 -15   7   7      342.56      356.12     67.85 o 
 -13   7   7      795.75      738.74     31.34 o 
 -11   7   7     5593.02     5617.63    143.06 o 
  -9   7   7      817.69      893.97     32.29 o 
  -7   7   7     5792.90     5903.48     96.16 o 
  -5   7   7     3151.45     3209.30     62.02 o 
  -3   7   7     4967.32     4908.48     96.60 o 
  -1   7   7     4477.96     4504.08     79.14 o 
   1   7   7     3520.85     3123.94     79.32 o 
   3   7   7      306.92      355.42     75.57 o 
   5   7   7        3.76        0.25     26.60 o 
   7   7   7     1445.43     1464.65     60.03 o 
   9   7   7       54.90       18.56     46.51 o 
 -20   8   7       49.35        5.06     38.44 o 
 -18   8   7       78.05      119.18     37.59 o 
 -16   8   7      300.15      241.71     28.57 o 
 -14   8   7      108.63       67.15     28.73 o 
 -12   8   7      239.85      209.34     23.84 o 
 -10   8   7       23.14        6.88     19.44 o 
  -8   8   7      144.23      173.51     21.77 o 
  -6   8   7     1513.38     1598.57     43.72 o 
  -4   8   7       66.20      121.53     22.05 o 
  -2   8   7      132.26      190.46     34.26 o 
   0   8   7        0.84      -21.80     22.41 o 
   2   8   7     1058.89      963.69     47.18 o 
   4   8   7      414.70      358.86     59.12 o 
   6   8   7       12.36        1.20     29.99 o 
   8   8   7        4.43        3.22     35.06 o 
 -19   9   7      740.34      718.77     72.88 o 
 -17   9   7      682.39      731.62     44.76 o 
 -15   9   7      329.66      351.35     32.17 o 
 -13   9   7      243.92      234.53     27.18 o 
 -11   9   7      238.18      249.82     39.82 o 
  -9   9   7     6098.72     6138.48    330.90 o 
  -7   9   7      909.25      986.85     36.16 o 
  -5   9   7      690.25      713.27     36.38 o 
  -3   9   7     5067.23     5106.11    112.48 o 
  -1   9   7     8449.80     8169.13    163.31 o 
   1   9   7      513.42      506.80     38.65 o 
   3   9   7       42.50       37.74     31.07 o 
   5   9   7      829.12      800.50     49.96 o 
   7   9   7       63.74       56.38     29.32 o 
 -18  10   7      302.24      250.15     35.48 o 
 -16  10   7       65.41       72.52     30.36 o 
 -14  10   7       15.93        1.30     26.46 o 
 -12  10   7       49.87       99.44     26.19 o 
 -10  10   7       68.48       71.95     30.31 o 
  -8  10   7     1045.09     1002.02     47.57 o 
  -6  10   7        3.14       13.93     22.55 o 
  -4  10   7      857.84      906.94     46.24 o 
  -2  10   7       24.52       61.17     29.31 o 
   0  10   7        7.42        0.59     29.10 o 
   2  10   7       46.61       48.05     32.35 o 
   4  10   7       92.15      100.64     29.20 o 
   6  10   7       81.78      109.75     32.28 o 
 -15  11   7      133.51      126.02     34.01 o 
 -13  11   7     1132.91     1127.57     47.66 o 
 -11  11   7      812.48      804.31    153.15 o 
  -9  11   7      987.74     1011.69     52.46 o 
  -7  11   7      558.01      519.71     59.20 o 
  -5  11   7     2478.76     2751.41    119.01 o 
  -3  11   7      919.36      994.93     51.95 o 
  -1  11   7      340.96      377.23     71.50 o 
   1  11   7     1846.88     2072.84     61.75 o 
   3  11   7      851.31      936.33     45.60 o 
 -12  12   7        0.28        8.34     37.28 o 
 -10  12   7      719.08      707.07    101.02 o 
  -8  12   7       95.23      120.55     48.43 o 
  -6  12   7       70.79      -14.91     43.36 o 
  -4  12   7        0.82       51.17     36.41 o 
  -2  12   7      230.52      306.75     43.96 o 
   0  12   7        4.74       28.00     37.98 o 
  -7  13   7       91.67       58.43     56.43 o 
  -5  13   7      166.32      107.63     60.27 o 
 -24   0   8       14.29        6.46     52.28 o 
 -22   0   8      700.31      879.98     74.88 o 
 -20   0   8     1780.09     1804.50     62.47 o 
 -18   0   8     2266.72     2724.73     73.82 o 
 -16   0   8     4319.14     4289.98     98.10 o 
 -14   0   8     2961.23     3110.74     89.57 o 
 -12   0   8     1768.15     1683.98     34.34 o 
 -10   0   8    21242.00    22139.02    295.30 o 
  -8   0   8     8343.14     8606.50    121.35 o 
  -6   0   8     5446.89     5682.40     70.94 o 
  -4   0   8     5613.06     6057.78     89.55 o 
  -2   0   8    16539.81    16866.34    226.84 o 
   0   0   8     5205.06     4816.30     94.48 o 
   2   0   8      509.12      527.53     32.44 o 
   4   0   8     2730.01     2787.40     68.93 o 
   6   0   8     3646.91     3749.27     87.89 o 
   8   0   8     6118.92     6273.71    129.90 o 
  10   0   8       12.92       -0.20     32.12 o 
 -25   1   8        0.14       -1.89     45.51 o 
 -23   1   8      135.16      115.78     38.18 o 
 -21   1   8        2.55       11.19     24.72 o 
 -19   1   8      324.66      310.88     27.66 o 
 -17   1   8     2224.49     2244.77     45.10 o 
 -15   1   8     1203.92     1168.69     30.57 o 
 -13   1   8     5821.55     5716.68     68.18 o 
 -11   1   8     5747.02     5743.92     60.59 o 
  -9   1   8       50.52       41.38      7.24 o 
  -7   1   8        4.00        2.96      5.97 o 
  -5   1   8      421.08      506.95     38.78 o 
  -3   1   8     1033.03      990.77     21.43 o 
  -1   1   8     4740.89     4626.09     64.81 o 
   1   1   8     3368.27     3299.16     59.77 o 
   3   1   8       41.15       41.37     16.49 o 
   5   1   8      346.38      322.34     26.44 o 
   7   1   8       76.62      100.70     23.58 o 
   9   1   8       30.64       52.91     22.52 o 
  11   1   8        1.23       10.50     26.60 o 
 -24   2   8       83.20      104.82     38.42 o 
 -22   2   8      978.34      944.21     72.88 o 
 -20   2   8     1903.71     1966.39     69.01 o 
 -18   2   8     1876.11     2033.19     65.01 o 
 -16   2   8     3227.09     3111.05     71.43 o 
 -14   2   8      156.10      154.30     23.08 o 
 -12   2   8     4083.65     4100.64     58.66 o 
 -10   2   8    10291.25    10312.81    100.21 o 
  -8   2   8     6646.86     6994.04     71.59 o 
  -6   2   8     2783.23     3012.28     35.19 o 
  -4   2   8    16364.74    16868.25    202.74 o 
  -2   2   8     3485.09     3734.72     65.54 o 
   0   2   8      191.09      236.75     24.42 o 
   2   2   8      870.56      817.55     36.57 o 
   4   2   8      863.75      826.66     39.09 o 
   6   2   8       35.29       10.98     35.29 o 
   8   2   8      342.97      353.80     37.51 o 
  10   2   8      781.42      854.37    144.69 o 
 -23   3   8        1.57       45.63     36.95 o 
 -21   3   8       25.95       21.00     31.12 o 
 -19   3   8        6.28        2.33     27.88 o 
 -17   3   8      470.15      387.20     41.90 o 
 -15   3   8      298.22      279.53     29.44 o 
 -13   3   8       26.30       31.12     12.89 o 
 -11   3   8      828.90      969.23     43.30 o 
  -9   3   8       54.54       46.54      9.10 o 
  -7   3   8      515.11      510.22     15.16 o 
  -5   3   8     1903.87     1875.11     34.49 o 
  -3   3   8       33.17       31.16     13.31 o 
  -1   3   8      538.25      551.23     29.61 o 
   1   3   8      170.96      176.71     19.00 o 
   3   3   8       53.82       58.00     23.10 o 
   5   3   8        4.28      -21.34     21.34 o 
   7   3   8        2.47      -26.09     26.09 o 
   9   3   8        5.79      -21.72     30.06 o 
  11   3   8       76.04       76.42     38.81 o 
 -24   4   8      149.52       88.99     45.22 o 
 -22   4   8      459.95      461.67     45.44 o 
 -20   4   8      777.10      725.16     52.82 o 
 -18   4   8     1531.44     1485.33    121.01 o 
 -16   4   8     1286.24     1341.91     53.14 o 
 -14   4   8       25.99       46.10     21.67 o 
 -12   4   8     4835.50     4465.16     64.51 o 
 -10   4   8     4074.87     4238.91     53.69 o 
  -8   4   8     4598.02     4251.52     54.15 o 
  -6   4   8     1055.18     1121.58     46.96 o 
  -4   4   8     8391.18     8261.48    124.16 o 
  -2   4   8     1085.46     1072.37     32.75 o 
   0   4   8      324.87      320.86     21.46 o 
   2   4   8      297.27      327.76     22.68 o 
   4   4   8      414.80      378.93     32.16 o 
   6   4   8     1005.55     1114.78     50.14 o 
   8   4   8      256.44      258.02     37.18 o 
  10   4   8     1025.73     1161.36     82.57 o 
 -23   5   8        0.16      -32.73     39.98 o 
 -21   5   8        5.80       -0.93     34.42 o 
 -19   5   8      477.76      455.23     52.82 o 
 -17   5   8      104.93      142.00     41.90 o 
 -15   5   8     1515.37     1458.12     41.00 o 
 -13   5   8        9.00        3.91     17.38 o 
 -11   5   8      188.95      206.20     16.46 o 
  -9   5   8      182.77      189.32     15.29 o 
  -7   5   8     1984.47     2067.72     38.21 o 
  -5   5   8        2.58       12.51     14.52 o 
  -3   5   8     4417.84     4388.22     75.96 o 
  -1   5   8     3408.31     3244.78     62.13 o 
   1   5   8      910.39      835.94     40.00 o 
   3   5   8      440.80      394.03     24.97 o 
   5   5   8        3.63        1.04     25.87 o 
   7   5   8      431.71      474.36     41.39 o 
   9   5   8       12.88       38.13     35.66 o 
 -22   6   8      713.49      661.76     51.71 o 
 -20   6   8      965.61      969.25     55.82 o 
 -18   6   8      398.01      414.35    101.79 o 
 -16   6   8      215.17      233.28     24.54 o 
 -14   6   8     1094.71     1061.76     36.79 o 
 -12   6   8      104.91      116.30     26.73 o 
 -10   6   8     5241.18     5543.63     93.00 o 
  -8   6   8     5099.31     4771.71     70.24 o 
  -6   6   8     6636.44     6692.83    106.32 o 
  -4   6   8       48.27       42.55     16.64 o 
  -2   6   8    13386.86    13418.56    209.32 o 
   0   6   8     2975.17     3137.44     99.36 o 
   2   6   8      563.11      586.55     37.89 o 
   4   6   8      160.41      219.89     34.52 o 
   6   6   8      422.65      489.91     42.11 o 
   8   6   8     1220.13     1172.40    109.17 o 
 -21   7   8       50.14       30.11     36.91 o 
 -19   7   8      778.76      757.83     69.35 o 
 -17   7   8        8.21      -15.93     22.55 o 
 -15   7   8     1791.80     1808.04     50.28 o 
 -13   7   8      442.23      421.35     36.23 o 
 -11   7   8      364.18      321.30     25.09 o 
  -9   7   8      690.41      640.90     25.24 o 
  -7   7   8      221.14      201.84     21.70 o 
  -5   7   8      892.90      892.26     49.44 o 
  -3   7   8       21.73       23.22     18.91 o 
  -1   7   8      130.86      105.75     20.93 o 
   1   7   8       43.64       41.68     42.82 o 
   3   7   8       15.56       15.66     43.98 o 
   5   7   8       15.23       -6.90     30.06 o 
   7   7   8       57.51       19.49     57.97 o 
 -20   8   8       14.72      -28.44     38.08 o 
 -18   8   8        3.99        0.74     33.53 o 
 -16   8   8        7.72      -17.43     22.93 o 
 -14   8   8       28.16       68.43     35.84 o 
 -12   8   8     1006.72     1075.52     40.69 o 
 -10   8   8       73.74       93.03     22.19 o 
  -8   8   8      844.40      990.59     34.35 o 
  -6   8   8        8.76        3.13     18.51 o 
  -4   8   8      206.28      187.34     22.92 o 
  -2   8   8      337.83      389.33     26.41 o 
   0   8   8      591.82      517.89     39.03 o 
   2   8   8      135.30       96.17     30.31 o 
   4   8   8     1322.74     1522.12    126.32 o 
   6   8   8       33.10       14.66     31.86 o 
 -19   9   8       27.83      -10.58     37.39 o 
 -17   9   8      555.40      506.59     37.12 o 
 -15   9   8      552.25      575.35     35.54 o 
 -13   9   8      741.56      695.92     56.97 o 
 -11   9   8      182.59      183.26     26.02 o 
  -9   9   8      939.46      998.66     47.48 o 
  -7   9   8      199.73      243.76     25.49 o 
  -5   9   8       84.94       89.72     22.16 o 
  -3   9   8      185.51      214.67     32.24 o 
  -1   9   8        6.28       38.71     30.98 o 
   1   9   8      620.03      720.47     46.86 o 
   3   9   8        0.19        6.25     32.23 o 
   5   9   8      144.49      120.90     38.73 o 
 -18  10   8      483.25      558.89     41.15 o 
 -16  10   8      505.22      469.35     36.80 o 
 -14  10   8       69.27       59.95     28.17 o 
 -12  10   8     2582.62     2713.58     83.57 o 
 -10  10   8     1053.77     1060.87     51.39 o 
  -8  10   8     2589.01     2827.66     91.57 o 
  -6  10   8     2492.17     2659.16     63.67 o 
  -4  10   8     3794.87     3920.61    363.88 o 
  -2  10   8     2008.29     2093.27    136.54 o 
   0  10   8      698.33      784.46     48.64 o 
   2  10   8      167.47      220.05     40.49 o 
   4  10   8        2.42       -1.59     29.48 o 
 -15  11   8       19.21       38.38     28.63 o 
 -13  11   8      143.64      108.10     37.62 o 
 -11  11   8      128.96      121.05     37.43 o 
  -9  11   8       79.70       43.61     35.03 o 
  -7  11   8      199.22      240.33     54.89 o 
  -5  11   8       32.13        6.26     32.88 o 
  -3  11   8        1.15        3.84     30.93 o 
  -1  11   8      339.67      396.66     45.17 o 
   1  11   8        3.71       16.38     29.74 o 
 -12  12   8      159.27      149.03     39.13 o 
 -10  12   8      717.20      879.69     56.20 o 
  -8  12   8     1539.60     1299.59     89.64 o 
  -6  12   8      718.53      776.80     75.50 o 
  -4  12   8      160.41      188.95     41.65 o 
  -2  12   8     1372.41     1426.18    102.10 o 
 -25   1   9      110.78      182.28     49.13 o 
 -23   1   9      294.74      296.69     42.79 o 
 -21   1   9      228.69      256.95     41.32 o 
 -19   1   9      670.35      741.22     29.14 o 
 -17   1   9      332.45      257.34     20.07 o 
 -15   1   9       28.45       19.83     14.82 o 
 -13   1   9     2301.29     2426.72     46.06 o 
 -11   1   9    12682.05    13348.88    130.15 o 
  -9   1   9    20319.76    20340.93    176.15 o 
  -7   1   9        8.31        4.88      6.55 o 
  -5   1   9    21158.26    22264.98    231.20 o 
  -3   1   9     3169.44     3177.05     44.91 o 
  -1   1   9     2201.81     2227.00     41.53 o 
   1   1   9       80.02       57.74     16.98 o 
   3   1   9       39.34       35.60     18.26 o 
   5   1   9      706.17      828.30     63.27 o 
   7   1   9       37.12       46.02     20.97 o 
   9   1   9      567.03      674.97     34.58 o 
 -24   2   9       11.99       62.55     31.19 o 
 -22   2   9        0.39      -14.32     33.64 o 
 -20   2   9      162.73      193.83     26.42 o 
 -18   2   9     3004.79     3085.66     79.69 o 
 -16   2   9       58.97       35.90     23.87 o 
 -14   2   9       32.12       26.15     12.04 o 
 -12   2   9       93.75       46.86     11.16 o 
 -10   2   9      977.67      904.98     16.40 o 
  -8   2   9     1013.11      966.07     20.07 o 
  -6   2   9     2668.00     2420.07     41.50 o 
  -4   2   9     1385.27     1201.90     32.16 o 
  -2   2   9     3085.37     2916.11     84.37 o 
   0   2   9      429.20      419.18     66.73 o 
   2   2   9       64.81       82.62     23.91 o 
   4   2   9      854.90      876.34     82.03 o 
   6   2   9      434.41      411.05     43.98 o 
   8   2   9        9.67       27.72     32.87 o 
  10   2   9       27.08       35.87     32.00 o 
 -23   3   9       21.21       33.03     39.63 o 
 -21   3   9      183.71      253.47     38.05 o 
 -19   3   9      322.26      299.36     60.20 o 
 -17   3   9      643.37      606.41     57.51 o 
 -15   3   9       57.16       27.85     19.54 o 
 -13   3   9     1623.42     1445.34     32.37 o 
 -11   3   9     3297.52     3265.07     44.43 o 
  -9   3   9      470.28      473.75     16.72 o 
  -7   3   9    13421.21    12600.45    137.56 o 
  -5   3   9      111.95      131.23     15.82 o 
  -3   3   9      594.56      567.88     24.80 o 
  -1   3   9     1917.55     1738.81     52.93 o 
   1   3   9     5969.58     5932.89    141.96 o 
   3   3   9      475.76      284.21     29.54 o 
   5   3   9       34.92       73.22     27.91 o 
   7   3   9     2656.82     2663.31     80.24 o 
   9   3   9       46.82       67.22     35.44 o 
 -24   4   9       21.80       14.74     42.45 o 
 -22   4   9        7.49        5.89     34.27 o 
 -20   4   9       44.34       62.08     32.53 o 
 -18   4   9      484.44      593.84     38.75 o 
 -16   4   9      602.73      724.17     39.98 o 
 -14   4   9      605.59      538.17     26.28 o 
 -12   4   9      552.18      605.69     21.90 o 
 -10   4   9     4286.55     4423.44     56.74 o 
  -8   4   9       11.55       15.00     11.11 o 
  -6   4   9      786.28      838.61     28.50 o 
  -4   4   9     1370.13     1286.73     35.90 o 
  -2   4   9      509.15      486.89     38.90 o 
   0   4   9       70.08       84.43     18.95 o 
   2   4   9      607.32      601.22     29.29 o 
   4   4   9      556.75      641.65     40.37 o 
   6   4   9      540.76      528.53     42.28 o 
   8   4   9       32.52       16.85     33.36 o 
 -23   5   9      218.02      217.55     43.93 o 
 -21   5   9      347.60      369.87     66.89 o 
 -19   5   9      841.44     1003.18     56.81 o 
 -17   5   9      878.74      879.65     44.95 o 
 -15   5   9      124.44      114.66     25.71 o 
 -13   5   9     4080.23     3922.57     72.64 o 
 -11   5   9     6761.72     6661.33     90.88 o 
  -9   5   9     8507.98     8742.46    112.91 o 
  -7   5   9     1727.82     1673.58     69.67 o 
  -5   5   9     5287.33     5348.71     89.30 o 
  -3   5   9    10874.61    10883.37    161.83 o 
  -1   5   9      846.46      905.74     32.08 o 
   1   5   9      886.76      823.94     32.06 o 
   3   5   9     2551.24     2567.61     74.30 o 
   5   5   9     1770.53     1698.54     64.91 o 
   7   5   9      852.07      833.73     51.68 o 
 -22   6   9      261.93      216.58     43.43 o 
 -20   6   9       17.88       -5.30     35.24 o 
 -18   6   9        0.79       -7.36     30.06 o 
 -16   6   9        1.58       -8.01     19.50 o 
 -14   6   9      709.48      671.25     30.42 o 
 -12   6   9        7.22        5.71     19.86 o 
 -10   6   9      871.80      769.99     48.65 o 
  -8   6   9      793.15      804.91     33.23 o 
  -6   6   9      372.83      411.58     24.53 o 
  -4   6   9      568.22      569.71     27.63 o 
  -2   6   9      324.59      338.22     23.85 o 
   0   6   9      271.30      255.92     23.74 o 
   2   6   9      115.54      125.64     29.25 o 
   4   6   9       81.39       55.06     34.37 o 
   6   6   9       73.39       62.43     34.12 o 
   8   6   9        0.19       50.32     37.55 o 
 -21   7   9      103.31      126.18     40.91 o 
 -19   7   9     1130.03     1166.36     57.42 o 
 -17   7   9      521.24      471.92     30.84 o 
 -15   7   9      357.43      331.74     37.35 o 
 -13   7   9     2001.48     1942.02     50.07 o 
 -11   7   9     2105.03     2194.83     53.67 o 
  -9   7   9     7532.56     7256.94    131.63 o 
  -7   7   9     1136.55     1199.52     39.76 o 
  -5   7   9     6577.06     6575.03    108.71 o 
  -3   7   9      599.14      642.32     30.23 o 
  -1   7   9      865.50      935.16     35.87 o 
   1   7   9      328.07      364.23     34.88 o 
   3   7   9      231.09      213.21     35.00 o 
   5   7   9     1083.50     1311.51     58.59 o 
   7   7   9       51.73       -4.55     37.47 o 
 -20   8   9        4.86      -31.25     59.89 o 
 -18   8   9      363.81      369.65     43.15 o 
 -16   8   9       66.76       53.49     25.50 o 
 -14   8   9       15.43       61.14     24.32 o 
 -12   8   9      120.08       88.49     23.16 o 
 -10   8   9      293.38      358.34     37.90 o 
  -8   8   9      161.48      145.85     22.32 o 
  -6   8   9      303.14      342.76     26.02 o 
  -4   8   9       58.94       73.64     21.28 o 
  -2   8   9      490.45      474.75     37.13 o 
   0   8   9        7.83       35.81     28.22 o 
   2   8   9       53.59       81.09     31.98 o 
   4   8   9      145.75      162.06     37.81 o 
   6   8   9      507.74      524.05     49.12 o 
 -19   9   9      705.52      694.41     53.22 o 
 -17   9   9        8.32        1.79     27.76 o 
 -15   9   9      870.57      920.95     42.23 o 
 -13   9   9      682.79      726.32     43.00 o 
 -11   9   9      970.91     1100.32     52.86 o 
  -9   9   9     2757.59     2581.31     74.79 o 
  -7   9   9     5788.88     5952.00    152.24 o 
  -5   9   9      933.64      973.66     38.40 o 
  -3   9   9      205.18      238.60     38.21 o 
  -1   9   9     1106.67     1146.93     52.95 o 
   1   9   9      718.97      758.13     48.90 o 
   3   9   9        3.98       -7.95     34.41 o 
 -18  10   9        0.83       14.45     30.01 o 
 -16  10   9       13.95       27.95     28.51 o 
 -14  10   9     1100.96     1097.07     45.11 o 
 -12  10   9        6.28      -20.05     32.98 o 
 -10  10   9     1243.85     1346.53     59.58 o 
  -8  10   9       99.40      104.19     33.92 o 
  -6  10   9       25.36        9.17     29.42 o 
  -4  10   9      881.95      830.63    100.87 o 
  -2  10   9      425.62      456.52     43.64 o 
   0  10   9       63.64      129.07     45.74 o 
   2  10   9        0.22      -18.07     34.36 o 
 -15  11   9      285.55      292.78     40.55 o 
 -13  11   9      630.32      675.52     51.89 o 
 -11  11   9     1967.91     2206.47    178.13 o 
  -9  11   9     1086.10     1057.60    121.63 o 
  -7  11   9      266.02      306.75     59.04 o 
  -5  11   9      853.97      927.46     61.04 o 
  -3  11   9     1906.28     2032.78    114.40 o 
  -1  11   9      205.69      205.77     45.90 o 
 -10  12   9      153.65       98.41     55.51 o 
  -8  12   9      161.51      115.78     53.97 o 
  -6  12   9       76.39      161.60     55.97 o 
  -4  12   9       59.96       75.19     39.52 o 
 -24   0  10        9.07       19.53     56.28 o 
 -22   0  10      541.27      546.47     61.20 o 
 -20   0  10       39.36       39.46     31.91 o 
 -18   0  10     1457.75     1306.55     51.15 o 
 -16   0  10     1036.51     1084.21     44.44 o 
 -14   0  10     4181.76     4415.41    137.46 o 
 -12   0  10    15400.44    15913.13    271.93 o 
 -10   0  10        6.07        9.65     12.72 o 
  -8   0  10    18860.98    19003.64    256.85 o 
  -6   0  10     5767.59     5799.83     89.65 o 
  -4   0  10    13244.17    13289.37    184.52 o 
  -2   0  10     1529.57     1511.10     39.44 o 
   0   0  10    17748.19    17101.57    284.44 o 
   2   0  10     5266.64     5151.54    108.09 o 
   4   0  10     1233.03     1187.40     49.89 o 
   6   0  10     3399.95     3473.27     99.10 o 
   8   0  10       50.13       45.16     37.36 o 
 -25   1  10       21.81       23.90     39.14 o 
 -23   1  10       48.85       71.19     50.13 o 
 -21   1  10      198.58      223.48     43.36 o 
 -19   1  10      789.25      833.19     63.35 o 
 -17   1  10     1023.32      997.04     30.75 o 
 -15   1  10      629.34      635.19     29.50 o 
 -13   1  10      779.86      795.22     27.63 o 
 -11   1  10      287.91      314.18     12.88 o 
  -9   1  10       12.52       16.06      7.81 o 
  -7   1  10      363.57      366.11     17.16 o 
  -5   1  10      358.32      371.74     16.11 o 
  -3   1  10       11.94        7.52     10.04 o 
  -1   1  10      504.82      537.73     20.33 o 
   1   1  10      940.20      968.77     29.37 o 
   3   1  10      678.17      636.22     26.46 o 
   5   1  10      306.79      308.21     24.72 o 
   7   1  10        4.66       30.70     23.83 o 
 -24   2  10      158.90      155.99     33.14 o 
 -22   2  10      680.19      676.61     39.28 o 
 -20   2  10        4.24        2.33     22.27 o 
 -18   2  10       13.67        9.28     21.24 o 
 -16   2  10     1156.87     1171.70     35.28 o 
 -14   2  10      738.41      838.02     22.25 o 
 -12   2  10     4136.28     4332.95     75.41 o 
 -10   2  10    14874.77    15335.83    147.52 o 
  -8   2  10     3924.56     3932.95     46.47 o 
  -6   2  10     1114.98     1210.29     37.00 o 
  -4   2  10     3271.52     3189.51     53.08 o 
  -2   2  10     7935.64     8104.15    126.67 o 
   0   2  10      192.75      148.62     20.58 o 
   2   2  10       21.99       34.67     24.17 o 
   4   2  10     1037.13      977.24     48.39 o 
   6   2  10      464.17      552.80     45.77 o 
   8   2  10       26.81       -8.73     36.90 o 
 -25   3  10        5.11       39.55     31.83 o 
 -23   3  10        1.06        5.66     29.76 o 
 -21   3  10       77.48       72.85     33.80 o 
 -19   3  10       98.82       76.67     29.28 o 
 -17   3  10      372.23      338.99     31.28 o 
 -15   3  10        5.62       14.88     24.65 o 
 -13   3  10       18.73       15.31     13.91 o 
 -11   3  10       48.94       69.77     10.28 o 
  -9   3  10       21.91       49.59     11.55 o 
  -7   3  10      552.49      535.99     20.43 o 
  -5   3  10      423.80      407.91     27.10 o 
  -3   3  10      484.59      467.99     27.46 o 
  -1   3  10        6.81       16.65     17.53 o 
   1   3  10       80.86       73.36     20.55 o 
   3   3  10      191.78      260.69     32.48 o 
   5   3  10       66.58      110.40     33.08 o 
   7   3  10        5.24      -11.95     32.70 o 
 -24   4  10      115.60       71.13     43.27 o 
 -22   4  10      121.48      136.97     40.38 o 
 -20   4  10      291.47      300.30     42.82 o 
 -18   4  10       33.72       43.70     27.65 o 
 -16   4  10     1283.37     1151.40     47.57 o 
 -14   4  10      831.42      880.25     27.36 o 
 -12   4  10     3186.86     3465.43     56.09 o 
 -10   4  10    10099.92     9810.06    111.61 o 
  -8   4  10      519.17      558.55     43.95 o 
  -6   4  10     3748.25     3936.69     71.43 o 
  -4   4  10       51.11       68.42     18.14 o 
  -2   4  10     8692.23     8980.66    139.52 o 
   0   4  10       20.02       45.12     19.46 o 
   2   4  10      328.79      329.65     32.94 o 
   4   4  10     1930.96     2032.61     68.01 o 
   6   4  10      100.29      151.01     35.89 o 
 -23   5  10       74.19       60.71     37.85 o 
 -21   5  10        3.99      -32.72     33.50 o 
 -19   5  10        8.25       -4.70     32.44 o 
 -17   5  10       60.94       76.53     27.65 o 
 -15   5  10      180.81      162.18     21.68 o 
 -13   5  10     3612.56     3607.60     69.12 o 
 -11   5  10       59.95       69.61     17.13 o 
  -9   5  10       99.22      123.43     16.29 o 
  -7   5  10      985.80      977.15     33.20 o 
  -5   5  10     1610.79     1536.31     71.02 o 
  -3   5  10      298.88      282.04     24.96 o 
  -1   5  10      267.37      285.29     24.05 o 
   1   5  10     1106.98     1166.82     40.05 o 
   3   5  10      355.57      264.57     36.80 o 
   5   5  10      246.16      204.53     42.52 o 
   7   5  10        4.73      -16.62     34.10 o 
 -22   6  10      158.13      199.57     43.67 o 
 -20   6  10      525.74      502.02     43.98 o 
 -18   6  10       79.76       67.12     32.49 o 
 -16   6  10       27.21       40.75     22.63 o 
 -14   6  10     1140.37     1117.26     38.68 o 
 -12   6  10     6833.18     7191.66    116.54 o 
 -10   6  10     1114.69     1114.27     37.03 o 
  -8   6  10     6724.14     6817.23    110.74 o 
  -6   6  10     2033.76     2075.04     50.67 o 
  -4   6  10      348.82      375.48     24.94 o 
  -2   6  10      124.87      110.06     20.83 o 
   0   6  10     2262.49     2180.67     75.31 o 
   2   6  10      332.52      351.34     37.20 o 
   4   6  10       51.57       68.05     33.87 o 
   6   6  10       90.23       62.89     54.28 o 
 -21   7  10      569.04      447.51     62.43 o 
 -19   7  10      101.18       48.13     52.66 o 
 -17   7  10       60.49       48.40     24.70 o 
 -15   7  10      283.31      298.23     29.81 o 
 -13   7  10      441.27      540.16     68.97 o 
 -11   7  10     1257.91     1296.94     42.38 o 
  -9   7  10     1396.15     1363.94     41.27 o 
  -7   7  10      312.34      295.51     25.34 o 
  -5   7  10      574.46      499.20     28.88 o 
  -3   7  10      587.64      550.57     50.98 o 
  -1   7  10       67.80       68.45     29.63 o 
   1   7  10      198.01      186.79     33.57 o 
   3   7  10      118.07      105.99     47.74 o 
   5   7  10       17.01        4.43     36.64 o 
 -20   8  10        7.27       14.58     39.12 o 
 -18   8  10      172.86      223.82     62.27 o 
 -16   8  10        4.15       -9.20     25.04 o 
 -14   8  10       12.30       31.44     24.68 o 
 -12   8  10      493.74      442.13     31.15 o 
 -10   8  10      879.34      888.74     64.89 o 
  -8   8  10      100.99      122.05     22.98 o 
  -6   8  10     1796.92     1820.11     50.19 o 
  -4   8  10      614.06      693.02     33.21 o 
  -2   8  10     2454.41     2325.21    125.70 o 
   0   8  10      258.52      259.27     37.67 o 
   2   8  10      755.17      766.78     50.20 o 
   4   8  10      566.08      589.35     54.05 o 
 -19   9  10      126.82      192.27     54.05 o 
 -17   9  10        7.02       16.16     29.35 o 
 -15   9  10      570.25      607.25     37.39 o 
 -13   9  10      224.82      210.83     30.18 o 
 -11   9  10      359.83      289.71     36.62 o 
  -9   9  10        7.75       14.37     31.76 o 
  -7   9  10        5.61       42.66     23.97 o 
  -5   9  10       62.65       58.17     24.54 o 
  -3   9  10        0.24        6.97     31.15 o 
  -1   9  10       36.25       58.05     35.23 o 
   1   9  10        4.89      -15.99     35.77 o 
 -16  10  10      243.39      243.92     34.12 o 
 -14  10  10      690.83      726.03     41.71 o 
 -12  10  10     1736.35     1640.37    215.96 o 
 -10  10  10     2104.67     2294.42     77.36 o 
  -8  10  10      778.91      813.43     59.28 o 
  -6  10  10      576.59      625.63     46.50 o 
  -4  10  10       36.15       39.17     51.89 o 
  -2  10  10      644.10      583.08     49.20 o 
   0  10  10       46.63       31.59     35.92 o 
 -13  11  10      676.24      582.03     88.87 o 
 -11  11  10      384.13      372.14     45.13 o 
  -9  11  10        3.29      -32.29     49.97 o 
  -7  11  10      240.24      179.13     56.43 o 
  -5  11  10      382.44      398.46     46.53 o 
  -3  11  10       25.18      -24.88     38.28 o 
 -25   1  11       99.73       91.84     40.02 o 
 -23   1  11        6.42      -13.08     28.38 o 
 -21   1  11      486.29      492.55     33.21 o 
 -19   1  11      624.27      673.05     30.01 o 
 -17   1  11     1270.96     1335.11     37.10 o 
 -15   1  11     1092.85     1174.11     39.75 o 
 -13   1  11      665.29      650.77     19.60 o 
 -11   1  11     7863.79     8109.83     93.74 o 
  -9   1  11      606.73      586.57     18.34 o 
  -7   1  11       48.75       57.27     11.95 o 
  -5   1  11      250.65      240.58     15.75 o 
  -3   1  11     1856.83     1785.61     44.88 o 
  -1   1  11      526.75      554.52     21.42 o 
   1   1  11      779.63      766.55     28.68 o 
   3   1  11      261.08      232.29     22.94 o 
   5   1  11      515.46      538.23     30.56 o 
   7   1  11      216.27      183.02     32.83 o 
 -24   2  11       97.25       95.98     32.81 o 
 -22   2  11       36.45        7.83     28.24 o 
 -20   2  11       86.30       63.92     24.88 o 
 -18   2  11       16.17       23.32     18.65 o 
 -16   2  11     1047.74     1063.92     31.05 o 
 -14   2  11      539.86      589.19     19.76 o 
 -12   2  11       38.13       37.92     14.36 o 
 -10   2  11     1357.50     1303.06     38.58 o 
  -8   2  11      490.57      471.15     17.68 o 
  -6   2  11      939.67      917.89     38.22 o 
  -4   2  11       19.52       -2.42     16.50 o 
  -2   2  11      309.87      265.65     26.99 o 
   0   2  11      434.87      483.53     36.51 o 
   2   2  11       56.59       31.54     27.69 o 
   4   2  11      736.91      657.49     63.20 o 
   6   2  11      346.50      423.94     36.52 o 
 -25   3  11        7.63       29.49     32.75 o 
 -23   3  11        3.65      -17.25     28.79 o 
 -21   3  11       32.08        6.34     28.77 o 
 -19   3  11     3079.16     2964.09     74.84 o 
 -17   3  11      202.09      179.64     24.67 o 
 -15   3  11       55.33       45.99     16.01 o 
 -13   3  11     4436.71     4427.89     83.54 o 
 -11   3  11      861.08      789.63     20.46 o 
  -9   3  11       13.72       15.70     11.99 o 
  -7   3  11      809.87      826.28     34.18 o 
  -5   3  11     9056.50     9127.58    140.45 o 
  -3   3  11      814.17      710.95     29.93 o 
  -1   3  11     1725.08     1704.72     46.23 o 
   1   3  11     2447.69     2218.08     68.55 o 
   3   3  11      815.71      777.99     47.59 o 
   5   3  11       77.32       83.89     45.05 o 
 -24   4  11       11.36       -7.78     42.21 o 
 -22   4  11       22.70       13.49     36.90 o 
 -20   4  11       10.65      -29.89     30.71 o 
 -18   4  11        1.53       -5.01     27.78 o 
 -16   4  11     1010.64     1136.18     47.79 o 
 -14   4  11      259.51      297.37     20.57 o 
 -12   4  11      451.52      434.64     30.92 o 
 -10   4  11       10.88        2.51     12.56 o 
  -8   4  11     1349.19     1320.71     32.85 o 
  -6   4  11      699.31      775.09     32.81 o 
  -4   4  11      715.04      744.68     30.99 o 
  -2   4  11      616.08      656.50     30.83 o 
   0   4  11        2.14      -20.03     20.03 o 
   2   4  11       41.16       24.55     29.33 o 
   4   4  11        0.01       16.84     32.07 o 
   6   4  11      124.43      128.19     37.98 o 
 -23   5  11      424.45      335.73     47.80 o 
 -21   5  11      434.98      545.82     46.75 o 
 -19   5  11     1555.76     1448.07     59.30 o 
 -17   5  11     1302.43     1299.86     97.02 o 
 -15   5  11     3683.84     3573.65    106.17 o 
 -13   5  11     2358.81     2242.73     53.21 o 
 -11   5  11     3555.99     3567.68     67.87 o 
  -9   5  11     5603.56     5194.36     89.24 o 
  -7   5  11       22.33       21.34     19.04 o 
  -5   5  11      914.12      844.80     69.59 o 
  -3   5  11     5337.66     5102.58     91.08 o 
  -1   5  11     2863.46     2918.19     64.70 o 
   1   5  11     1381.11     1318.08     44.66 o 
   3   5  11      392.03      397.29     51.59 o 
   5   5  11     1616.23     1628.24     67.80 o 
 -22   6  11      140.65      146.20     96.25 o 
 -20   6  11      281.55      369.14     42.27 o 
 -18   6  11       14.69       83.67     35.37 o 
 -16   6  11      103.10      111.11     42.53 o 
 -14   6  11       68.53      113.74     24.11 o 
 -12   6  11        1.72        8.86     20.53 o 
 -10   6  11      191.24      189.13     28.12 o 
  -8   6  11      265.64      232.09     35.93 o 
  -6   6  11      746.32      683.17     30.94 o 
  -4   6  11       17.29       22.39     20.56 o 
  -2   6  11       56.34       75.30     22.71 o 
   0   6  11      119.98      119.18     27.40 o 
   2   6  11      245.24      206.34     37.12 o 
   4   6  11       58.63       61.18     36.45 o 
 -21   7  11      559.55      563.48     61.35 o 
 -19   7  11      360.71      434.07     42.92 o 
 -17   7  11      532.54      516.36     33.85 o 
 -15   7  11     1748.91     1786.69     54.95 o 
 -13   7  11     2728.07     2784.39     65.04 o 
 -11   7  11     2632.98     2864.64     79.39 o 
  -9   7  11      277.34      262.48     24.24 o 
  -7   7  11      298.28      312.10     26.28 o 
  -5   7  11       18.99       10.82     21.62 o 
  -3   7  11     2062.69     2112.46     55.24 o 
  -1   7  11      168.45      201.35     34.24 o 
   1   7  11      376.46      343.59     40.93 o 
   3   7  11       72.17       49.63     35.58 o 
 -20   8  11       10.12       10.42     37.83 o 
 -18   8  11      188.34      163.18     38.78 o 
 -16   8  11      261.25      303.93     33.33 o 
 -14   8  11      222.17      309.46     31.83 o 
 -12   8  11      220.10      194.07     34.50 o 
 -10   8  11       38.27      -13.04     27.88 o 
  -8   8  11      294.61      228.89     26.24 o 
  -6   8  11       36.10       68.40     23.29 o 
  -4   8  11       13.84       19.18     23.05 o 
  -2   8  11       58.61       24.73     31.43 o 
   0   8  11      376.42      392.16     42.16 o 
   2   8  11       31.82       20.74     36.79 o 
 -19   9  11      433.93      435.13     47.62 o 
 -17   9  11      203.21      220.44     47.79 o 
 -15   9  11      885.67     1009.09     45.75 o 
 -13   9  11     2904.32     3014.11    119.09 o 
 -11   9  11     1689.28     1654.75     64.79 o 
  -9   9  11      346.98      399.88     55.35 o 
  -7   9  11      273.77      236.71     29.75 o 
  -5   9  11     1850.23     1867.82     69.15 o 
  -3   9  11       83.35      116.20     34.99 o 
  -1   9  11      311.10      363.92     45.11 o 
 -16  10  11      466.98      518.85     39.03 o 
 -14  10  11      151.20      154.11     37.87 o 
 -12  10  11       11.52        2.95     39.13 o 
 -10  10  11      767.23      821.38     53.10 o 
  -8  10  11      490.30      531.89     45.27 o 
  -6  10  11        3.15       41.11     35.08 o 
  -4  10  11       62.29       23.61     36.64 o 
  -2  10  11      185.54      206.15     42.53 o 
 -13  11  11      524.39      530.94     91.57 o 
 -11  11  11      854.62     1009.30     60.72 o 
  -9  11  11     1243.14     1361.56     92.56 o 
  -7  11  11       50.75      103.79     51.66 o 
 -24   0  12      897.71      818.01     80.11 o 
 -22   0  12     1728.39     1510.09     85.34 o 
 -20   0  12     5238.76     5585.49    245.79 o 
 -18   0  12     6177.08     6169.12    128.57 o 
 -16   0  12     2324.27     2034.39     68.58 o 
 -14   0  12     3915.37     4119.38     90.25 o 
 -12   0  12     9240.04     9029.38    166.81 o 
 -10   0  12      811.67      631.00     32.08 o 
  -8   0  12      639.16      605.20     33.19 o 
  -6   0  12     8908.37     8945.44    134.03 o 
  -4   0  12     3670.16     3623.28     68.61 o 
  -2   0  12    10046.34     9396.34    172.28 o 
   0   0  12     1431.23     1080.11     78.11 o 
   2   0  12     3653.92     3494.34     88.82 o 
   4   0  12      418.59      273.24     40.01 o 
 -25   1  12       16.29       -6.59     51.82 o 
 -23   1  12      303.11      247.62     33.49 o 
 -21   1  12       91.20       87.63     27.23 o 
 -19   1  12        0.38       18.88     19.65 o 
 -17   1  12      121.11      155.55     21.67 o 
 -15   1  12       28.08       54.71     16.50 o 
 -13   1  12        5.36      -14.44     14.44 o 
 -11   1  12     5855.09     5746.57     96.10 o 
  -9   1  12       50.05       56.82     12.79 o 
  -7   1  12      579.48      545.50     22.14 o 
  -5   1  12      202.75      162.14     15.72 o 
  -3   1  12       50.23       54.91     16.46 o 
  -1   1  12        2.62        4.32     20.40 o 
   1   1  12      142.36      146.15     21.77 o 
   3   1  12     1140.92     1187.02     85.27 o 
   5   1  12      191.05      244.60     32.69 o 
 -24   2  12       17.35       45.92     33.21 o 
 -22   2  12     2072.74     2102.04     79.51 o 
 -20   2  12     1185.36     1125.77     41.14 o 
 -18   2  12      860.32      965.75     31.77 o 
 -16   2  12     1999.11     1920.77     49.15 o 
 -14   2  12     2616.92     2535.33     47.07 o 
 -12   2  12     1445.69     1533.27     36.08 o 
 -10   2  12       53.19       38.60     13.38 o 
  -8   2  12      396.02      404.99     18.27 o 
  -6   2  12     1448.28     1435.26     31.58 o 
  -4   2  12       23.03       37.06     15.81 o 
  -2   2  12     1912.59     1814.09     60.31 o 
   0   2  12      719.59      672.40     32.74 o 
   2   2  12       43.67       10.97     24.74 o 
   4   2  12      283.21      231.95     32.16 o 
 -25   3  12        8.26        3.37     34.43 o 
 -23   3  12       51.50        8.45     30.81 o 
 -21   3  12       46.65       60.64     27.31 o 
 -19   3  12       90.54       48.76     24.62 o 
 -17   3  12       34.26       75.50     28.57 o 
 -15   3  12        0.06       -1.96     21.83 o 
 -13   3  12      403.97      383.83     36.40 o 
 -11   3  12       35.88       21.31     11.37 o 
  -9   3  12      172.09      166.53     17.57 o 
  -7   3  12     1528.38     1462.78     61.52 o 
  -5   3  12        3.78        7.02     18.19 o 
  -3   3  12      280.33      295.62     26.30 o 
  -1   3  12      139.64      112.27     23.58 o 
   1   3  12      122.78       57.57     29.57 o 
   3   3  12       40.94       20.16     33.27 o 
 -24   4  12        4.60      -18.37     32.14 o 
 -22   4  12     1277.65     1207.03     68.93 o 
 -20   4  12     1113.92     1117.02     43.02 o 
 -18   4  12     1378.76     1359.10     77.11 o 
 -16   4  12     1300.89     1417.45     57.35 o 
 -14   4  12     2108.07     1941.69     68.58 o 
 -12   4  12     1998.76     2119.40     46.53 o 
 -10   4  12       12.92       -6.27     14.94 o 
  -8   4  12      999.69      854.41     32.09 o 
  -6   4  12      185.02      163.03     20.92 o 
  -4   4  12      927.07      922.95     50.00 o 
  -2   4  12     1614.94     1521.21     45.47 o 
   0   4  12     1554.57     1587.11     51.32 o 
   2   4  12       47.55       20.09     32.44 o 
   4   4  12      350.47      304.36     58.81 o 
 -23   5  12       17.05        1.54     40.01 o 
 -21   5  12      143.98      153.81     40.48 o 
 -19   5  12      826.61      821.77     48.09 o 
 -17   5  12       10.02       35.77     29.39 o 
 -15   5  12        1.88       10.27     22.18 o 
 -13   5  12        5.03       14.03     16.93 o 
 -11   5  12     2565.89     2470.32     50.93 o 
  -9   5  12     1835.78     1779.05     47.26 o 
  -7   5  12      848.45      903.43     33.96 o 
  -5   5  12        0.22        7.52     19.58 o 
  -3   5  12      166.02      197.96     25.55 o 
  -1   5  12        5.49       -1.23     23.07 o 
   1   5  12        4.72        1.25     32.60 o 
   3   5  12      413.15      398.66     45.81 o 
 -22   6  12       33.25       53.58     54.28 o 
 -20   6  12      756.68      905.04     56.38 o 
 -18   6  12     1143.69     1190.74     57.68 o 
 -16   6  12     1018.29      977.67     39.67 o 
 -14   6  12      897.13      976.33     38.63 o 
 -12   6  12     2556.07     2716.63     61.96 o 
 -10   6  12      401.67      419.46     33.84 o 
  -8   6  12      121.87      152.32     33.84 o 
  -6   6  12     1642.33     1626.86     72.21 o 
  -4   6  12      292.21      291.11     27.26 o 
  -2   6  12      566.10      612.58     44.43 o 
   0   6  12      149.02      118.50     35.93 o 
   2   6  12     1246.45     1323.91     61.91 o 
 -21   7  12       18.00       14.44     37.06 o 
 -19   7  12       83.58       87.57     37.84 o 
 -17   7  12      281.71      365.36     32.33 o 
 -15   7  12      563.45      631.35     36.37 o 
 -13   7  12      357.93      425.01     61.86 o 
 -11   7  12      115.78       69.54     31.45 o 
  -9   7  12      107.14      204.58     32.15 o 
  -7   7  12       71.44       41.27     23.36 o 
  -5   7  12      119.88      109.09     25.07 o 
  -3   7  12        0.51        3.58     24.37 o 
  -1   7  12      138.76      170.76     35.20 o 
   1   7  12        1.94      -18.98     34.77 o 
 -20   8  12      310.40      314.22     44.09 o 
 -18   8  12      237.88      305.14     45.42 o 
 -16   8  12      830.37      885.26     42.03 o 
 -14   8  12      150.38      144.11     28.96 o 
 -12   8  12       45.70       31.52     30.78 o 
 -10   8  12      133.11      138.85     33.81 o 
  -8   8  12      805.41      885.26     39.32 o 
  -6   8  12      165.96      175.07     31.33 o 
  -4   8  12      680.70      757.73     49.09 o 
  -2   8  12     2363.18     2311.11     80.12 o 
   0   8  12      541.87      466.17     51.51 o 
 -17   9  12      111.07       87.55     32.67 o 
 -15   9  12       50.40        5.47     30.58 o 
 -13   9  12        3.15       12.48     39.44 o 
 -11   9  12      289.48      238.16     47.97 o 
  -9   9  12      334.05      312.81     65.04 o 
  -7   9  12      970.95      919.12     42.79 o 
  -5   9  12        0.29       32.01     33.25 o 
  -3   9  12       81.04       74.13     38.97 o 
 -14  10  12      583.40      534.42     75.27 o 
 -12  10  12      645.10      736.94     52.67 o 
 -10  10  12       80.36       58.14     39.14 o 
  -8  10  12      506.86      448.83     64.89 o 
  -6  10  12       77.18       76.80     36.12 o 
 -25   1  13       58.33       -0.59     40.14 o 
 -23   1  13      198.41      225.64     33.96 o 
 -21   1  13      387.52      451.00     34.33 o 
 -19   1  13     1134.45     1092.78     34.72 o 
 -17   1  13      648.72      689.96     32.44 o 
 -15   1  13     1727.75     1648.75     69.96 o 
 -13   1  13      298.02      320.02     68.29 o 
 -11   1  13      426.97      355.87     20.46 o 
  -9   1  13      200.91      220.20     19.27 o 
  -7   1  13      127.48      146.14     16.00 o 
  -5   1  13     1806.98     1733.33     37.72 o 
  -3   1  13      101.21       79.66     18.24 o 
  -1   1  13     1395.00     1466.74     46.48 o 
   1   1  13       54.31       61.38     25.73 o 
   3   1  13      348.26      371.60     35.80 o 
 -24   2  13       87.25       65.92     33.73 o 
 -22   2  13        5.78       -2.25     27.89 o 
 -20   2  13        5.59       34.43     25.43 o 
 -18   2  13       78.16       76.49     23.65 o 
 -16   2  13     1197.88     1090.02     37.21 o 
 -14   2  13      442.95      514.96     22.83 o 
 -12   2  13     1813.06     1747.30     46.90 o 
 -10   2  13        0.43       -3.81     12.90 o 
  -8   2  13      237.41      258.24     30.54 o 
  -6   2  13      617.76      552.87     22.01 o 
  -4   2  13      353.79      349.30     23.16 o 
  -2   2  13       28.13        7.79     19.05 o 
   0   2  13      483.55      419.70     32.74 o 
   2   2  13      669.04      682.38     37.54 o 
 -23   3  13      279.43      252.38     34.65 o 
 -21   3  13      259.20      301.38     41.83 o 
 -19   3  13     1049.92     1120.12    150.76 o 
 -17   3  13     1573.07     1510.32     72.83 o 
 -15   3  13        3.46      -19.05     19.83 o 
 -13   3  13      282.94      299.57     20.85 o 
 -11   3  13     2206.82     2317.02     39.55 o 
  -9   3  13       40.34       53.43     14.97 o 
  -7   3  13      128.37      110.92     56.51 o 
  -5   3  13     2867.61     2703.18     61.79 o 
  -3   3  13     4707.56     4891.63     92.38 o 
  -1   3  13      347.98      288.14     30.19 o 
   1   3  13      222.97      140.85     48.90 o 
 -24   4  13        0.38       48.98     34.25 o 
 -22   4  13       55.35       96.43     37.02 o 
 -20   4  13        0.07        0.05     32.40 o 
 -18   4  13       71.97       88.58     32.04 o 
 -16   4  13       28.56       34.71     28.60 o 
 -14   4  13     1255.18     1435.58     37.55 o 
 -12   4  13      600.56      648.35     28.59 o 
 -10   4  13      661.38      673.67     26.23 o 
  -8   4  13        2.14       -3.93     23.50 o 
  -6   4  13     1033.89     1053.18     38.60 o 
  -4   4  13      192.19      219.70     27.30 o 
  -2   4  13        2.03        0.95     24.23 o 
   0   4  13       64.72       97.24     54.28 o 
   2   4  13       47.56       22.37     35.58 o 
 -23   5  13      742.29      754.66     57.93 o 
 -21   5  13     1771.37     1668.37    143.08 o 
 -19   5  13     1530.91     1500.24     64.06 o 
 -17   5  13      715.19      753.24     48.05 o 
 -15   5  13     2109.73     2270.76     56.80 o 
 -13   5  13      800.34      804.49     29.74 o 
 -11   5  13      861.28      962.44     45.69 o 
  -9   5  13     3719.71     3728.47     73.56 o 
  -7   5  13     1158.19     1130.66     57.60 o 
  -5   5  13     2576.75     2543.25     88.76 o 
  -3   5  13     2207.51     2040.00     55.95 o 
  -1   5  13     1813.59     1657.61     54.05 o 
   1   5  13      527.69      588.43     49.90 o 
 -22   6  13        2.55      -20.87     63.04 o 
 -20   6  13      161.27      102.53     36.95 o 
 -18   6  13        3.07        5.84     37.52 o 
 -16   6  13       63.28       46.98     26.79 o 
 -14   6  13       81.73       48.37     33.29 o 
 -12   6  13      904.79      796.33     44.88 o 
 -10   6  13        1.94      -26.67     26.67 o 
  -8   6  13      266.31      259.29     26.94 o 
  -6   6  13       25.41       21.14     24.24 o 
  -4   6  13       81.87      103.47     27.09 o 
  -2   6  13        0.13      -23.87     24.85 o 
   0   6  13        4.60       26.81     33.97 o 
 -21   7  13      593.68      606.86     57.28 o 
 -19   7  13     1314.23     1429.39     85.03 o 
 -17   7  13       41.48       67.09     38.07 o 
 -15   7  13      368.13      355.70     38.25 o 
 -13   7  13      352.69      415.59     42.08 o 
 -11   7  13      792.86      788.41    112.78 o 
  -9   7  13      498.68      506.01     51.82 o 
  -7   7  13       29.04       24.80     25.05 o 
  -5   7  13     1399.58     1531.10     63.51 o 
  -3   7  13      103.16       79.47     37.44 o 
  -1   7  13     1537.68     1690.22     70.18 o 
 -18   8  13       87.11       73.14     38.65 o 
 -16   8  13        7.41       -2.66     28.27 o 
 -14   8  13      186.39      167.66     38.75 o 
 -12   8  13       85.12      119.41     89.03 o 
 -10   8  13       16.82      -24.26     31.32 o 
  -8   8  13        0.67       13.62     26.40 o 
  -6   8  13        0.16      -12.83     27.19 o 
  -4   8  13      220.65      161.17     40.23 o 
 -17   9  13      559.56      592.90     43.85 o 
 -15   9  13      310.96      365.68     71.73 o 
 -13   9  13      377.85      407.03     47.76 o 
 -11   9  13     1937.78     2052.12    100.02 o 
  -9   9  13      264.70      288.36     39.60 o 
  -7   9  13       54.49       78.72     29.02 o 
  -5   9  13      653.51      602.19     50.61 o 
 -12  10  13       70.03       34.33     64.58 o 
 -10  10  13      103.03      119.50     42.90 o 
 -24   0  14      976.14      860.45     81.96 o 
 -22   0  14     1680.92     1799.01     96.25 o 
 -20   0  14     1205.24     1215.18     76.27 o 
 -18   0  14     3441.10     3665.53    133.47 o 
 -16   0  14        9.61      -24.60     34.29 o 
 -14   0  14     2067.34     1953.85     91.33 o 
 -12   0  14     5287.31     5467.10    115.77 o 
 -10   0  14     8464.83     8392.74    255.40 o 
  -8   0  14     8373.02     8118.41    250.32 o 
  -6   0  14     3497.07     3291.62    222.88 o 
  -4   0  14     9890.30     9556.60    313.44 o 
  -2   0  14      668.70      766.13     44.78 o 
   0   0  14      998.76     1006.94     54.81 o 
 -25   1  14        9.14       26.45     40.41 o 
 -23   1  14        0.03      -14.04     30.26 o 
 -21   1  14        7.03        4.05     27.46 o 
 -19   1  14       10.04       20.89     25.47 o 
 -17   1  14     1702.90     1904.21     78.11 o 
 -15   1  14       98.80       65.27     48.74 o 
 -13   1  14      245.58      252.89     24.47 o 
 -11   1  14        5.29       10.06     16.31 o 
  -9   1  14     1347.50     1251.98     37.37 o 
  -7   1  14     1014.01     1027.52     28.45 o 
  -5   1  14       27.34       14.63     18.61 o 
  -3   1  14       57.99       85.14     24.43 o 
  -1   1  14        0.71        3.48     23.75 o 
   1   1  14        3.94      -20.12     26.03 o 
 -24   2  14       14.92      -13.33     32.30 o 
 -22   2  14      234.16      195.28     41.93 o 
 -20   2  14      754.41      788.76     49.70 o 
 -18   2  14       41.54        9.63     23.36 o 
 -16   2  14        9.09        9.25     26.52 o 
 -14   2  14      843.38      880.73     50.49 o 
 -12   2  14     1198.69     1222.61     53.92 o 
 -10   2  14      535.34      521.13     37.19 o 
  -8   2  14     2839.39     2897.77     52.36 o 
  -6   2  14     1767.18     1805.97     42.37 o 
  -4   2  14      128.09      164.43     22.60 o 
  -2   2  14      665.84      616.29     36.49 o 
   0   2  14      101.66      115.08     29.34 o 
 -23   3  14       42.69       58.36     41.68 o 
 -21   3  14        0.02       -5.69     40.05 o 
 -19   3  14       10.75       -6.79     31.33 o 
 -17   3  14        0.78      -18.88     37.05 o 
 -15   3  14       41.17       26.01     27.23 o 
 -13   3  14      143.83      115.32     42.29 o 
 -11   3  14      642.92      624.68     22.55 o 
  -9   3  14      448.75      496.44     39.07 o 
  -7   3  14       13.88       14.73     17.49 o 
  -5   3  14       20.62       22.33     19.20 o 
  -3   3  14       11.57        7.91     20.97 o 
  -1   3  14        3.07      -16.78     24.63 o 
 -22   4  14      364.72      380.30     43.96 o 
 -20   4  14      873.03      758.68     51.53 o 
 -18   4  14      102.93       98.80     34.32 o 
 -16   4  14       66.99       45.97     30.77 o 
 -14   4  14      162.59      203.98     26.06 o 
 -12   4  14     2930.38     2790.21     66.35 o 
 -10   4  14      310.31      328.65     20.18 o 
  -8   4  14     2198.26     2276.81     95.87 o 
  -6   4  14     3354.87     3379.66     73.58 o 
  -4   4  14      243.09      237.54     33.84 o 
  -2   4  14     1918.80     2029.25     84.54 o 
   0   4  14        2.39        2.67     35.58 o 
 -23   5  14       10.92       30.39     40.39 o 
 -21   5  14        8.69        8.23     39.78 o 
 -19   5  14        0.02       41.00     36.67 o 
 -17   5  14      445.46      416.49     94.33 o 
 -15   5  14      362.95      461.48     44.21 o 
 -13   5  14      109.54       98.49     25.13 o 
 -11   5  14       68.88       60.12     30.06 o 
  -9   5  14     2141.20     2121.56     55.73 o 
  -7   5  14      250.86      273.33     29.41 o 
  -5   5  14      241.68      233.43     39.94 o 
  -3   5  14       89.54       96.76     28.28 o 
  -1   5  14        3.64      -28.04     28.04 o 
 -22   6  14      507.40      431.04     50.40 o 
 -20   6  14       10.59      -23.58     36.39 o 
 -18   6  14      350.29      453.74     47.06 o 
 -16   6  14      110.63       39.19     28.50 o 
 -14   6  14      222.72      301.65     31.15 o 
 -12   6  14     1281.95     1281.84    105.40 o 
 -10   6  14      717.26      822.36     45.74 o 
  -8   6  14      388.34      436.26     31.48 o 
  -6   6  14       47.09       18.05     25.96 o 
  -4   6  14     2276.14     2682.47     89.31 o 
  -2   6  14      261.55      292.08     33.53 o 
 -19   7  14       36.71       40.19     37.26 o 
 -17   7  14        7.92      -25.81     37.44 o 
 -15   7  14      261.02      326.26     33.02 o 
 -13   7  14      827.17      679.53     47.51 o 
 -11   7  14      332.82      375.39     41.59 o 
  -9   7  14        8.10       -9.14     32.51 o 
  -7   7  14      528.33      538.83     57.18 o 
  -5   7  14       53.68       38.91     27.90 o 
  -3   7  14       23.91       34.09     45.74 o 
 -18   8  14        2.89      -37.18     37.18 o 
 -16   8  14        3.85       -1.73     30.54 o 
 -14   8  14      504.51      559.29     71.35 o 
 -12   8  14       87.07      130.44     39.09 o 
 -10   8  14      275.23      405.11     42.60 o 
  -8   8  14     1072.08     1213.74     59.47 o 
  -6   8  14     1035.28     1028.70     57.72 o 
 -15   9  14      281.40      271.62     43.28 o 
 -13   9  14      475.64      550.25     51.04 o 
 -11   9  14       42.54       42.99     39.12 o 
  -9   9  14       35.57       13.91     34.84 o 
 -23   1  15       88.65      102.21     51.97 o 
 -21   1  15      322.96      370.05     77.03 o 
 -19   1  15       48.66       14.75     33.32 o 
 -17   1  15       11.16        9.52     27.91 o 
 -15   1  15       77.05       94.31     31.61 o 
 -13   1  15     2260.02     2240.92     95.79 o 
 -11   1  15     1598.90     1583.17     40.65 o 
  -9   1  15      789.59      791.45     46.92 o 
  -7   1  15      848.42      890.74     29.09 o 
  -5   1  15      418.68      422.32     27.88 o 
  -3   1  15     1418.54     1308.59     77.72 o 
  -1   1  15        4.73      -23.60     24.99 o 
 -24   2  15        2.80       -6.16     42.99 o 
 -22   2  15       75.43       47.20     38.43 o 
 -20   2  15       18.88      -28.29     46.44 o 
 -18   2  15       28.94       84.15     33.57 o 
 -16   2  15      345.90      288.67     35.85 o 
 -14   2  15      149.44      165.83     24.82 o 
 -12   2  15      208.00      241.13     36.49 o 
 -10   2  15      718.51      704.74     32.99 o 
  -8   2  15      100.56       93.04     18.42 o 
  -6   2  15        2.82        3.85     20.01 o 
  -4   2  15      107.36      126.86     24.18 o 
  -2   2  15      284.27      253.63     30.65 o 
 -23   3  15      632.92      678.87     55.44 o 
 -21   3  15       40.05        6.39     36.65 o 
 -19   3  15       13.27       -6.00     47.51 o 
 -17   3  15      117.58       75.94     32.07 o 
 -15   3  15      752.84      756.80     44.71 o 
 -13   3  15       44.23       24.32     22.27 o 
 -11   3  15     3658.37     3689.30     56.44 o 
  -9   3  15     1999.92     2026.73     48.13 o 
  -7   3  15        3.70        4.56     20.05 o 
  -5   3  15      906.91      773.25     33.22 o 
  -3   3  15       95.73       84.91     23.36 o 
 -22   4  15        8.38       42.41     41.13 o 
 -20   4  15       41.79       58.28     37.49 o 
 -18   4  15      197.30      252.32     56.12 o 
 -16   4  15      465.30      399.54     39.54 o 
 -14   4  15       52.21       53.92     24.94 o 
 -12   4  15     2141.05     2217.40     58.29 o 
 -10   4  15      251.20      290.53     24.32 o 
  -8   4  15        0.11        0.09     19.89 o 
  -6   4  15      217.98      214.95     25.31 o 
  -4   4  15      221.74      224.35     51.28 o 
 -21   5  15      900.75     1035.19     59.73 o 
 -19   5  15      392.30      337.54     77.27 o 
 -17   5  15       72.51      123.32     51.66 o 
 -15   5  15     1924.32     1787.84     68.67 o 
 -13   5  15     1161.70     1223.59     44.02 o 
 -11   5  15     2832.01     2693.61     79.49 o 
  -9   5  15     1945.88     1751.88     53.71 o 
  -7   5  15     1331.71     1309.46     47.51 o 
  -5   5  15     1977.26     1827.49     57.02 o 
  -3   5  15      151.88      146.77     31.21 o 
 -20   6  15       38.25       56.89     40.78 o 
 -18   6  15      287.44      237.04     42.13 o 
 -16   6  15      100.23        9.35     30.26 o 
 -14   6  15        0.07       14.71     34.85 o 
 -12   6  15      135.37      157.84     35.98 o 
 -10   6  15       74.91      172.15     36.80 o 
  -8   6  15      154.76      115.69     27.85 o 
  -6   6  15        6.61       17.69     27.67 o 
 -19   7  15      153.98      204.98     44.39 o 
 -17   7  15      411.56      444.27     49.63 o 
 -15   7  15       37.37       42.85     37.62 o 
 -13   7  15      645.90      765.45     52.30 o 
 -11   7  15      890.32      930.68     53.21 o 
  -9   7  15      404.94      507.06    125.39 o 
  -7   7  15      773.21      840.44     99.08 o 
 -14   8  15       84.78      105.17     41.24 o 
 -12   8  15        0.01        7.18     59.89 o 
 -10   8  15      344.51      274.01     41.26 o 
 -22   0  16      555.99      534.63     71.96 o 
 -20   0  16     1356.71     1591.90     93.18 o 
 -18   0  16      373.72      269.70     56.12 o 
 -16   0  16     2112.16     2184.49    101.48 o 
 -14   0  16     1957.96     1788.10     95.64 o 
 -12   0  16     3444.89     3451.26     89.10 o 
 -10   0  16     1175.74     1221.81     52.20 o 
  -8   0  16     1340.47     1329.06     56.59 o 
  -6   0  16      645.34      555.55     51.82 o 
  -4   0  16        1.78      -19.53     42.59 o 
 -23   1  16       56.66       54.12     56.28 o 
 -21   1  16      209.56      101.44     54.74 o 
 -19   1  16        0.30      -13.48     34.25 o 
 -17   1  16      260.74      234.19     37.02 o 
 -15   1  16      590.27      587.68     42.78 o 
 -13   1  16      197.14      244.70     33.44 o 
 -11   1  16       80.68       92.17     22.12 o 
  -9   1  16       45.96       34.16     21.87 o 
  -7   1  16       89.56      102.51     25.08 o 
  -5   1  16      973.69      989.88     74.02 o 
 -22   2  16      126.45      148.53     62.89 o 
 -20   2  16      268.85      271.11     41.56 o 
 -18   2  16      530.10      429.80     44.29 o 
 -16   2  16      104.67       77.91     32.72 o 
 -14   2  16     1644.96     1704.68     65.41 o 
 -12   2  16      919.03      969.35     41.04 o 
 -10   2  16       22.67       36.59     19.15 o 
  -8   2  16       36.76       26.08     21.21 o 
  -6   2  16      215.91      210.75     33.78 o 
  -4   2  16      593.42      577.22     35.89 o 
 -21   3  16        2.63      -18.76     52.43 o 
 -19   3  16        0.34       96.56     56.58 o 
 -17   3  16       65.20       92.59     35.49 o 
 -15   3  16      285.24      239.09     37.96 o 
 -13   3  16       46.24       47.63     25.56 o 
 -11   3  16       24.55       46.19     26.40 o 
  -9   3  16       31.28       27.57     20.87 o 
  -7   3  16       53.77       40.51     22.87 o 
  -5   3  16       43.45       34.11     23.83 o 
 -22   4  16      309.62      374.41     71.04 o 
 -20   4  16       79.61      118.55     56.74 o 
 -18   4  16     1197.05     1197.04     84.72 o 
 -16   4  16        5.85       24.17     42.98 o 
 -14   4  16     1619.73     1570.40     50.88 o 
 -12   4  16     1432.44     1455.57     49.48 o 
 -10   4  16      225.46      206.06     24.24 o 
  -8   4  16      224.19      266.52     31.04 o 
  -6   4  16      135.05      107.68     24.98 o 
 -19   5  16      160.32      199.28     64.89 o 
 -17   5  16      116.30      230.34     62.58 o 
 -15   5  16      373.51      411.79     42.44 o 
 -13   5  16      198.30      191.14     36.89 o 
 -11   5  16       15.20       33.19     33.11 o 
  -9   5  16        9.60       -9.33     22.76 o 
  -7   5  16      339.76      346.62     41.92 o 
 -18   6  16       98.91      125.78     60.89 o 
 -16   6  16      376.61      461.06     47.30 o 
 -14   6  16      477.94      445.12     44.32 o 
 -12   6  16     1010.95      905.49     53.33 o 
 -10   6  16      241.85      294.68     68.42 o 
  -8   6  16      243.94      282.66     40.29 o 
 -15   7  16        0.01       24.87     49.28 o 
 -13   7  16      301.51      278.32     43.92 o 
 -21   1  17      712.07      623.77     51.09 o 
 -19   1  17      653.92      645.62     51.07 o 
 -17   1  17      298.76      261.82     39.78 o 
 -15   1  17      945.78      965.19     55.50 o 
 -13   1  17      106.35       98.82     27.22 o 
 -11   1  17      392.15      409.86     28.85 o 
  -9   1  17        6.56       15.19     23.18 o 
  -7   1  17        9.17       33.52     28.71 o 
 -22   2  17      374.54      364.57     69.19 o 
 -20   2  17        2.78       -4.53     36.90 o 
 -18   2  17       22.40       24.88     36.40 o 
 -16   2  17        0.94        1.96     33.58 o 
 -14   2  17        0.03       -4.81     32.49 o 
 -12   2  17       84.66       65.76     27.14 o 
 -10   2  17      848.62      839.63     35.35 o 
  -8   2  17      282.10      305.74     27.88 o 
 -21   3  17      823.21     1129.23     93.79 o 
 -19   3  17       19.04       28.29     53.20 o 
 -17   3  17      293.41      298.44     41.11 o 
 -15   3  17      418.36      360.72     40.76 o 
 -13   3  17      435.42      389.53     33.29 o 
 -11   3  17        2.71       13.77     26.10 o 
  -9   3  17       58.56       36.89     23.38 o 
 -20   4  17      124.26      188.82     61.81 o 
 -18   4  17      464.14      541.86     70.88 o 
 -16   4  17      211.83      225.65     40.10 o 
 -14   4  17      180.76      162.98     30.87 o 
 -12   4  17      164.46      203.83     39.63 o 
 -10   4  17       71.77      106.02     28.81 o 
 -17   5  17      653.10      625.96     76.27 o 
 -15   5  17     1607.03     1534.25    100.10 o 
 -13   5  17      818.88      741.91     51.32 o 
 -11   5  17      939.20     1012.92     54.48 o 
 -20   0  18      617.51      487.73     70.73 o 
 -18   0  18      792.44      892.89     81.65 o 
 -16   0  18      266.62      187.59     58.89 o 
 -14   0  18     2648.24     2602.73    118.86 o 
 -12   0  18      602.38      584.54     47.54 o 
 -19   1  18        1.25       -6.86     44.67 o 
 -17   1  18      219.79      225.84     43.38 o 
 -15   1  18        2.42       -0.02     36.83 o 
 -13   1  18       23.86      -21.67     36.27 o 
 -11   1  18      903.25      931.73     62.52 o 
 -18   2  18      411.71      317.85     44.70 o 
 -16   2  18      449.84      442.26     44.62 o 
 -14   2  18      485.41      444.26     47.51 o 
 -12   2  18      636.95      688.39     41.22 o 
 -17   3  18        0.03       -4.44     43.36 o 
 -15   3  18       67.00       72.36     37.97 o 
 -13   3  18        1.50       13.35     28.82 o 
                                                 
